# Supplementary material for: Tree Shrew Genome-Wide CRISPR Screen Identifies RNF6 as a Proviral Host Factor for Zika Virus Replication in Brain Microvascular Endothelial Cells
Source: Viruses. 2026 Mar 5;18(3):323. doi: 10.3390/v18030323 (PMC13030181; doi:10.3390/v18030323)
Supplement: Supplementary file 1 [file viruses-18-00323-s001.zip]

Archive with 5 entries (5 files):
- Supplementary Figures.pdf
- Table S1. Genome-wide screen MAGeCK scores based on positive selection..xlsx
- Table S2. List of primers, probe and siRNAs in this study..xlsx
- Table S3. Host and viral proteins interacting with RNF6 during ZIKV infection, identified through IP-MS..xlsx
- Table S4. The RNF6 amino acid sequences used in this study..xlsx
