# Supplementary material for: Tree Shrew Genome-Wide CRISPR Screen Identifies RNF6 as a Proviral Host Factor for Zika Virus Replication in Brain Microvascular Endothelial Cells
Source: Viruses. 2026 Mar 5;18(3):323. doi: 10.3390/v18030323 (PMC13030181; doi:10.3390/v18030323)
Supplement: Supplementary file 1 [file viruses-18-00323-s001.zip › Table S1. Genome-wide screen MAGeCK scores based on positive selection..xlsx]

## Sheet: Genome-wide screen MAGeCK score
id	rank	score	p-value	fdr	lfc	good sgRNA count	good sgRNA lfc
RNF6	1	1.95e-05	5.38e-05	0.228548	3.4973	6	5.3659;4.0525;3.6787;3.3159;2.8639;0.68038;
MICOS13	2	2.75e-05	7.27e-05	0.228548	3.3659	5	5.4617;5.1458;4.5705;2.1613;1.6187;
ENSTBEG00000016281	3	2.97e-05	7.73e-05	0.228548	4.0563	4	4.6405;4.2649;4.2591;3.8534;
DNAL1	4	3.33e-05	8.84e-05	0.228548	0.60528	3	12.707;2.8894;1.2565;
AGK	5	3.55e-05	9.03e-05	0.228548	3.5489	4	6.0436;4.9865;4.5924;2.5054;
ENSTBEG00000015566	6	3.74e-05	7.5e-06	0.113861	5.1588	2	5.1676;5.1499;
YARS2	7	4.46e-05	0.0001484	0.306312	3.3406	6	5.8937;4.232;3.5548;3.1265;2.8242;0.11966;
RECK	8	4.89e-05	0.00016145	0.306312	3.1153	5	4.4196;4.0967;3.4527;2.7779;2.6659;
ENSTBEG00000006374	9	7.45e-05	0.00028213	0.475798	1.8155	6	3.9515;3.0742;1.7756;1.8223;1.8086;1.8041;
CCN6	10	9.98e-05	0.00032388	0.491584	0.39299	5	12.516;2.4338;0.41094;0.37504;0.041535;
PALD1	11	0.00015794	0.00046935	0.559406	2.5916	5	4.6749;4.189;2.7179;2.4653;2.4243;
NAA16	12	0.00016628	0.00047	0.559406	1.7124	4	12.58;3.3262;2.7367;0.68816;
TMEM88	13	0.00017724	0.00047913	0.559406	-0.31565	2	7.4219;5.7585;
SCAMP1	14	0.000233	0.000632	0.576733	-0.25431	2	11.901;2.8774;
SMARCAD1	15	0.000288	0.000771	0.576733	1.351	6	5.5454;5.5442;1.7349;0.96719;0.87981;0.50792;
SSR1	16	0.00029928	0.0007916	0.576733	-1.1054	2	11.747;0.62095;
ENSTBEG00000008846	17	0.00036578	0.0010375	0.576733	1.3893	5	11.152;2.6909;1.9489;0.82978;0.52098;
ADPGK	18	0.00037609	0.0010656	0.576733	3.1181	5	4.1529;4.0088;4.0574;2.2273;1.0702;
COX17	19	0.00038136	0.001078	0.576733	2.6785	5	3.5762;3.4812;3.1384;1.9923;2.2186;
ENSTBEG00000003118	20	0.00041164	0.0010049	0.576733	1.4914	4	6.5378;5.4527;1.4914;1.3087;
OVOL1	21	0.00043228	0.001228	0.576733	-1.191	2	11.715;2.1221;
NCBP2	22	0.00045681	0.0012698	0.576733	-2.2758	2	5.466;5.5632;
ASCC2	23	0.00048061	0.001365	0.576733	2.9416	5	5.3001;5.547;3.3194;2.5638;1.7256;
ENSTBEG00000002781	24	0.00048566	0.001365	0.576733	3.2579	4	3.6509;3.8099;3.4823;3.0335;
UROD	25	0.00049877	0.0013656	0.576733	-0.40342	3	11.55;0.53293;0.17961;
ATP5F1B	26	0.00051657	0.0014022	0.576733	2.9918	5	5.1416;5.0168;3.0602;2.9234;1.2468;
ENSTBEG00000015936	27	0.00052699	0.0014028	0.576733	2.9684	6	3.5741;3.4373;2.9812;2.9556;1.0554;0.96954;
PDZRN3	28	0.00056378	0.0014733	0.576733	2.2789	6	3.2879;2.4519;2.3026;2.2552;2.0983;0.5798;
ANXA5	29	0.00056525	0.0014739	0.576733	1.1326	5	11.323;2.2103;1.8075;0.45761;0.051829;
LEMD2	30	0.00057879	0.0014889	0.576733	2.5187	6	3.7446;3.1047;2.297;2.7403;2.1529;0.45815;
ARHGEF2	31	0.00060689	0.0015255	0.576733	2.108	4	5.8543;4.2142;3.6254;0.59063;
SNX16	32	0.00062532	0.0015659	0.576733	1.7307	3	7.5783;5.1309;3.6625;
ENSTBEG00000017465	33	0.00063173	0.0015874	0.576733	2.233	5	11.174;2.7802;2.184;2.282;0.86009;
ENSTBEG00000009096	34	0.00063271	0.0015874	0.576733	2.8419	4	5.2053;3.4084;3.0536;2.6302;
FAIM	35	0.00066727	0.0016077	0.576733	1.7785	4	5.2103;4.8174;3.4301;0.12682;
CTXN1	36	0.00068357	0.0016253	0.576733	1.1167	4	6.3497;4.8128;2.1914;0.041906;
FGF10	37	0.00068511	0.0016416	0.576733	2.2737	6	2.6815;2.5487;2.2863;2.2611;2.0082;0.18319;
ENSTBEG00000005769	38	0.00069707	0.0015881	0.576733	0.22389	3	5.1362;5.0683;0.22389;
RAP1GAP2	39	0.00069821	0.0016657	0.576733	-1.0665	2	10.883;0.79131;
VWA1	40	0.00071144	0.0017857	0.576733	2.4736	5	4.7461;3.9955;3.8348;1.1125;0.27404;
HTR2A	41	0.00071791	0.0017857	0.576733	1.9921	6	2.0225;1.9616;2.1228;2.1033;1.9375;1.6342;
TPCN2	42	0.00072266	0.0017864	0.576733	3.1953	5	3.9638;3.7968;3.5409;2.8497;1.5725;
ENSTBEG00000010437	43	0.00072609	0.0017864	0.576733	2.4139	6	6.3013;5.2071;2.7248;2.1031;1.1449;0.50645;
TNFRSF19	44	0.00074763	0.0018536	0.576733	2.713	4	4.7145;4.1267;2.6131;2.813;
IFNG	45	0.00075831	0.0018777	0.576733	2.76	4	4.71;3.0465;2.8031;2.7169;
RELL2	46	0.00075903	0.0018777	0.576733	2.4698	5	3.0646;3.0632;2.6234;2.3162;2.0612;
ZNF684	47	0.00076469	0.001894	0.576733	0.50968	3	10.382;1.3533;1.2078;
CDK2AP2	48	0.00076537	0.001894	0.576733	2.8159	5	3.6238;2.9037;2.7281;2.9424;0.19973;
ANXA1	49	0.00077135	0.0018947	0.576733	3.0288	4	8.8665;4.2972;3.0793;2.9783;
SCRN3	50	0.00077923	0.0019169	0.576733	2.2764	5	6.436;5.2584;3.2179;1.3349;0.52361;
DYNLRB2	51	0.00083116	0.0020056	0.576733	0.32423	3	10.784;1.0166;0.78542;
ASCC3	52	0.0008365	0.0020056	0.576733	2.6194	6	3.572;3.5437;3.1007;2.138;1.8722;0.062115;
MRTFB	53	0.00085432	0.0020395	0.576733	1.9153	6	7.3523;4.5029;1.8772;1.9535;1.8759;0.87473;
CSN3	54	0.00089661	0.002303	0.600511	3.1955	5	6.294;3.6929;3.816;2.698;0.70828;
ENSTBEG00000002787	55	0.00089763	0.002303	0.600511	-0.61898	3	10.761;0.23822;0.11315;
MROH2B	56	0.00094519	0.0025053	0.600511	2.6946	5	3.6933;3.5008;2.8347;2.5544;0.68427;
ENSTBEG00000012270	57	0.00096409	0.0025705	0.600511	0.28848	3	10.653;2.5773;0.70192;
ARHGAP20	58	0.00096655	0.0025705	0.600511	1.5391	3	4.6408;4.1028;3.6367;
ENSTBEG00000000700	59	0.00099843	0.0021869	0.600511	1.7273	3	5.012;4.783;1.7273;
ENSTBEG00000006770	60	0.0010306	0.0026246	0.600511	-1.1664	2	10.492;0.85543;
CLVS2	61	0.0010642	0.0027297	0.600511	1.1168	3	7.0191;4.869;2.6492;
ENSTBEG00000014883	62	0.0010697	0.0027564	0.600511	0.91107	4	5.3217;4.8068;1.7405;0.081615;
OSTC	63	0.001097	0.0028021	0.600511	0.44223	4	9.9275;3.6654;0.45358;0.43089;
FREM2	64	0.0011099	0.0028027	0.600511	2.6732	5	4.045;3.2318;2.877;2.4694;0.58806;
ENSTBEG00000009699	65	0.001131	0.0028282	0.600511	2.0238	5	7.0577;5.0238;2.7359;1.3117;1.2408;
MDM1	66	0.001136	0.0028288	0.600511	2.932	4	5.118;3.2325;3.2981;2.6315;
RND2	67	0.0011451	0.0028797	0.600511	2.5185	5	7.2443;5.1193;3.4741;1.5628;0.76014;
ENSTBEG00000015232	68	0.0011528	0.0028797	0.600511	1.5232	3	4.034;4.0853;3.7041;
WDR13	69	0.0011635	0.0028803	0.600511	1.2046	5	9.238;2.6612;1.2303;1.179;0.59268;
ZDHHC15	70	0.0011703	0.0029697	0.600511	2.2177	5	3.558;2.5723;2.3426;2.0927;1.8053;
PLEKHG1	71	0.0012084	0.0031106	0.600511	0.46557	3	5.5666;5.0167;1.1668;
ENSTBEG00000000092	72	0.0012145	0.0031113	0.600511	2.3316	5	4.2319;3.6324;3.6578;1.0309;0.73705;
MME	73	0.0012299	0.0031113	0.600511	1.5573	5	9.7664;2.5241;2.1839;0.93071;0.17571;
ENSTBEG00000004206	74	0.0012457	0.0031393	0.600511	2.7418	5	4.7428;3.8287;3.6472;1.8363;0.86089;
C11orf65	75	0.0012793	0.0031576	0.600511	2.3586	5	6.3195;4.7441;3.0475;1.6696;0.024739;
NICN1	76	0.0012823	0.0031582	0.600511	0.72612	4	9.0204;4.8126;0.82391;0.62833;
ENSTBEG00000003119	77	0.0012837	0.0031582	0.600511	2.0986	5	2.8524;2.6341;2.2721;1.9251;1.8349;
ENSTBEG00000007060	78	0.0012964	0.0033546	0.600511	1.491	4	9.4668;3.4706;2.3292;0.65279;
ENSTBEG00000000129	79	0.0013124	0.003425	0.600511	-0.017504	3	5.2758;4.7376;0.3111;
ENSTBEG00000014584	80	0.0013309	0.0035907	0.600511	2.7808	6	4.8314;4.0287;3.6041;1.9574;0.59563;0.37287;
FBXO5	81	0.0013878	0.0037492	0.600511	2.7537	4	3.6436;3.1918;2.9046;2.6028;
KCNT2	82	0.0014009	0.0037812	0.600511	2.2923	6	3.3548;2.7183;2.3101;2.2745;1.6872;0.53664;
USP47	83	0.0014113	0.0038627	0.600511	2.6215	6	7.3362;3.8596;3.641;1.6021;1.5126;1.1553;
SH3YL1	84	0.0014292	0.0039267	0.600511	0.6604	4	9.0305;4.058;0.77225;0.54854;
ENSTBEG00000000365	85	0.0014365	0.0039625	0.600511	-1.1311	2	5.3692;5.0055;
ACTB	86	0.0015038	0.0041811	0.600511	0.60744	3	5.0932;4.9036;1.2927;
ENSTBEG00000013906	87	0.0015286	0.0041817	0.600511	2.555	4	4.4429;3.279;2.7118;2.3982;
SMYD3	88	0.0015621	0.0042228	0.600511	0.92922	3	8.5239;4.4878;2.1379;
HBS1L	89	0.0016285	0.0043892	0.600511	1.3248	4	8.7347;2.8482;1.9286;0.72087;
CASP10	90	0.0016402	0.0045855	0.600511	2.9994	6	4.2331;3.7724;3.5514;2.4473;0.30298;0.20647;
MAP3K2	91	0.0016418	0.0045855	0.600511	2.7415	5	4.9879;3.4455;2.7961;2.6868;0.25272;
ENSTBEG00000000981	92	0.0016687	0.0045862	0.600511	2.0993	5	4.5848;2.2969;2.1133;2.0853;1.6754;
EFCAB6	93	0.00167	0.0045862	0.600511	2.0839	6	6.2878;4.749;2.5967;1.5712;0.60623;0.061962;
TMEM101	94	0.001695	0.0046671	0.600511	0.94738	3	8.1799;3.0152;1.9571;
OFD1	95	0.0017598	0.0048073	0.600511	1.2473	5	5.2897;4.7791;1.5189;0.97573;0.23825;
CCDC170	96	0.0017614	0.0048073	0.600511	1.1382	4	8.6535;3.8287;1.4349;0.84151;
LHFPL5	97	0.0017686	0.0048073	0.600511	1.3006	3	4.3562;3.9349;3.4403;
ENSTBEG00000015946	98	0.0018005	0.004808	0.600511	2.5923	4	5.2539;3.9959;2.6494;2.5352;
ENSTBEG00000014348	99	0.0018278	0.0049417	0.600511	-0.16446	2	8.6604;1.4194;
ACSM3	100	0.0018308	0.0049417	0.600511	2.6372	4	5.1701;3.9787;3.5474;1.7269;
HTR3B	101	0.0018421	0.0049423	0.600511	2.2528	5	4.271;3.5925;3.4871;1.0184;0.75511;
CFAP20DC	102	0.001867	0.0049828	0.600511	2.5877	4	5.2751;2.9014;2.6248;2.5506;
ZNF513	103	0.0018687	0.0049828	0.600511	1.9118	4	5.4803;3.936;3.4847;0.33888;
PES1	104	0.0018735	0.0050324	0.600511	-0.14927	3	4.8219;4.9134;0.55211;
C5orf24	105	0.0018799	0.0050324	0.600511	2.5132	6	3.9236;2.8539;3.0088;2.1725;1.7165;0.73027;
OR4D11	106	0.0018881	0.0050324	0.600511	1.7905	5	2.8752;2.5735;1.7845;1.4275;1.7964;
ENSTBEG00000004585	107	0.0018942	0.0050324	0.600511	0.32282	3	8.1929;2.1427;0.7535;
MPDU1	108	0.0019351	0.0050324	0.600511	1.8917	6	6.241;2.1077;2.0397;1.7436;1.4681;1.6239;
ENSTBEG00000012580	109	0.0019606	0.0050324	0.600511	0.55097	4	8.3582;1.2937;0.63913;0.46281;
ENSTBEG00000011253	110	0.0019784	0.005033	0.600511	2.0111	5	4.1332;2.3832;1.9646;2.0577;1.7423;
ENSTBEG00000005066	111	0.0019809	0.005033	0.600511	2.3483	6	4.2373;3.6794;2.7277;1.9689;1.658;0.62335;
EBPL	112	0.0020164	0.005033	0.600511	1.787	5	3.7723;2.9747;1.797;1.7329;1.777;
ENSTBEG00000005244	113	0.002027	0.005033	0.600511	-1.8008	2	8.1766;2.8812;
SPSB1	114	0.0020466	0.005033	0.600511	0.41195	3	5.173;4.6676;1.2597;
DDX39B	115	0.0020474	0.005033	0.600511	2.5706	5	5.3885;3.8011;2.782;2.3592;0.35368;
FAM183A	116	0.0020562	0.0050735	0.600511	2.0541	5	2.779;2.3788;2.0506;2.0577;1.6072;
ENSTBEG00000011807	117	0.0020934	0.0051198	0.600511	0.70356	5	8.5012;2.2724;0.7628;0.64431;0.038915;
CEP44	118	0.0021187	0.0052157	0.600511	0.98161	4	5.3083;4.9262;1.7003;0.26296;
ENSTBEG00000000223	119	0.0021238	0.0052157	0.600511	2.4416	5	5.3759;3.311;2.4002;2.483;0.8545;
CAPZA1	120	0.0021347	0.0052157	0.600511	1.8615	4	4.5961;4.4491;3.3049;0.41823;
LAMC2	121	0.0021533	0.0052163	0.600511	-0.38523	3	5.0489;4.7234;0.28105;
ZNF804A	122	0.0021598	0.0052163	0.600511	0.55144	4	8.5409;1.5338;0.59563;0.50725;
SPRYD3	123	0.0021723	0.0053122	0.600511	2.3446	5	5.5976;3.8742;2.4481;2.2412;1.6028;
POLD4	124	0.0021799	0.0053546	0.600511	2.1842	5	2.7716;2.7026;2.1551;2.2134;1.6411;
VPS13A	125	0.0022262	0.0055947	0.600511	1.8533	4	8.3747;2.1285;2.0553;1.6512;
ENSTBEG00000012634	126	0.0022468	0.0058902	0.600511	-0.95987	2	4.7916;4.6657;
ENSTBEG00000012020	127	0.0022728	0.0058902	0.600511	2.6719	6	4.8593;3.6365;2.9801;2.3637;1.5422;0.2754;
ENSTBEG00000005964	128	0.0022778	0.0057643	0.600511	3.0896	5	4.3994;3.1721;3.0896;1.0654;0.47711;
ENSTBEG00000017526	129	0.0022893	0.0020519	0.576733	6.1219	1	6.1219;
GPHB5	130	0.0022921	0.0058908	0.600511	2.4342	5	4.9147;3.8925;3.2544;1.614;0.89766;
PSME3IP1	131	0.0022926	0.0058908	0.600511	-2.5812	2	8.1742;2.39;
ENSTBEG00000005764	132	0.0023038	0.0058908	0.600511	1.3376	3	4.0778;3.8263;3.5658;
ENSTBEG00000012142	133	0.0023096	0.0058908	0.600511	2.5492	5	4.4284;3.5179;3.379;1.7195;1.562;
SERPINA9	134	0.0023227	0.0059665	0.600511	2.0574	4	3.5877;3.493;3.3503;0.76447;
COL4A3	135	0.0023506	0.006095	0.600511	1.9729	4	5.5215;4.3233;3.196;0.74971;
ENSTBEG00000016822	136	0.0023543	0.006095	0.600511	-0.26699	3	6.9205;4.5183;0.42995;
NLRP3	137	0.0023568	0.006095	0.600511	2.4738	5	3.5234;2.7997;2.688;2.2597;0.28899;
ENSTBEG00000004014	138	0.002359	0.006095	0.600511	-1.2116	3	7.9569;0.86092;0.31121;
ENSTBEG00000010715	139	0.0024254	0.0062307	0.600511	-1.3818	2	8.3626;2.169;
ENSTBEG00000007847	140	0.0024417	0.0062313	0.600511	2.1887	6	4.2098;3.4906;3.4981;0.88678;0.69997;0.065652;
ENSTBEG00000013430	141	0.0024601	0.0063148	0.600511	-0.98277	2	4.7573;4.5257;
ENSTBEG00000009308	142	0.0024766	0.0063155	0.600511	1.0473	5	5.3235;4.3526;1.2207;0.87397;0.28382;
IGFBP4	143	0.0025581	0.0065027	0.600511	1.1114	5	7.0348;4.2056;1.9258;0.29695;0.21637;
ENSTBEG00000000019	144	0.0026018	0.0065921	0.600511	-0.69837	3	7.1185;4.6275;0.2049;
CFAP97	145	0.0026162	0.0065921	0.600511	2.6459	5	5.0251;3.4102;3.3213;1.9706;1.2343;
TRMT13	146	0.0026245	0.0065921	0.600511	2.2126	5	7.901;3.1805;2.7776;1.6477;1.453;
LGALS12	147	0.0026442	0.0065927	0.600511	2.4981	4	4.0473;3.4423;2.6586;2.3376;
ARL13B	148	0.0026687	0.0066364	0.600511	1.2257	3	7.3986;3.583;3.3484;
CCDC25	149	0.0026909	0.0066364	0.600511	1.3305	4	7.7431;1.6927;1.41;1.251;
PLCB4	150	0.0026913	0.0066364	0.600511	-0.52006	3	5.6476;4.761;0.8424;
TEX35	151	0.0027121	0.0066371	0.600511	1.5294	3	5.0354;3.4328;3.2509;
AADACL4	152	0.0027214	0.0066371	0.600511	0.27044	4	4.9181;4.8249;0.36662;0.17425;
ENSTBEG00000001381	153	0.0027266	0.0066371	0.600511	2.4147	4	2.5688;2.5681;2.4923;2.3372;
CSRP1	154	0.0027301	0.0066371	0.600511	1.7513	6	5.1083;4.6564;2.5907;0.9119;0.27978;0.10119;
VSIR	155	0.0027321	0.0053722	0.600511	3.0367	4	6.5081;3.347;2.7264;1.5587;
ENSTBEG00000008019	156	0.0027474	0.0066371	0.600511	-1.4832	3	4.6537;4.5978;2.8727;
PCYOX1	157	0.0027543	0.0067812	0.600511	1.3066	3	4.2644;4.2124;3.1784;
SLC23A2	158	0.0027572	0.0067812	0.600511	0.95151	3	7.9355;3.1081;2.5273;
MBD6	159	0.0027755	0.0067812	0.600511	2.4528	5	3.5472;3.3682;3.2118;1.6939;1.4669;
ENSTBEG00000016763	160	0.0027822	0.0067812	0.600511	0.46619	4	5.0241;4.5563;0.58553;0.34686;
ENSTBEG00000003169	161	0.0028236	0.0067819	0.600511	0.3007	3	8.0451;1.5898;1.3944;
MTERF3	162	0.00289	0.0068321	0.600511	1.0795	4	7.8575;2.1325;1.2616;0.89745;
ABCA3	163	0.0029069	0.007172	0.600511	2.5274	4	4.4531;3.6175;3.0868;1.968;
SMARCC2	164	0.0029146	0.007172	0.600511	1.5372	4	4.3921;4.5476;3.0496;0.02475;
ALDH2	165	0.002919	0.007172	0.600511	1.1571	3	4.6016;4.6457;2.5421;
WBP2	166	0.0029374	0.007172	0.600511	2.308	4	3.7902;3.3763;3.3139;1.3021;
ENSTBEG00000010233	167	0.0029408	0.007172	0.600511	2.5556	4	3.6118;3.331;3.0583;2.0529;
ENSTBEG00000012030	168	0.0029563	0.007172	0.600511	1.3161	4	7.458;3.4922;1.5627;1.0694;
DNAI7	169	0.0029688	0.0071726	0.600511	2.7128	4	5.8626;3.1928;2.9643;2.4614;
ENSTBEG00000007696	170	0.0029729	0.0071726	0.600511	1.4144	5	5.3401;4.2195;1.4581;1.3708;0.11701;
NIPAL4	171	0.0029748	0.0071726	0.600511	2.6083	5	3.3066;3.2247;2.7708;2.4459;0.33373;
PHKG2	172	0.0029958	0.0071726	0.600511	2.5444	5	3.7183;3.0713;2.6447;2.444;0.48374;
ENSTBEG00000017753	173	0.0030227	0.0071726	0.600511	0.202	3	7.7503;2.9996;0.46777;
ENSTBEG00000009877	174	0.0030249	0.0071726	0.600511	2.6094	5	4.9248;4.0851;3.1912;2.0276;1.5317;
ENSTBEG00000016823	175	0.0030544	0.0072294	0.600511	2.4248	5	3.923;3.9736;3.28;1.5696;1.4475;
ARRDC3	176	0.0030553	0.0072294	0.600511	2.585	6	4.5609;2.8193;2.8217;2.3507;1.5631;1.4334;
ENSTBEG00000003155	177	0.003089	0.0073918	0.600511	-1.6832	2	7.8062;1.5141;
ENSTBEG00000001536	178	0.0031279	0.0064864	0.600511	-1.4561	2	7.4352;0.31619;
PAM	179	0.0031529	0.007446	0.600511	2.5008	4	3.9699;3.5465;2.5375;2.464;
BCAS2	180	0.0031553	0.007446	0.600511	1.9332	5	7.8803;2.8782;2.6729;1.1935;0.45528;
ENSTBEG00000001190	181	0.0032217	0.0075451	0.600511	0.072253	4	7.7919;3.077;0.10653;0.037978;
ABHD18	182	0.0032241	0.0076488	0.600511	2.0911	4	3.7185;2.4111;2.4841;1.7711;
ENSTBEG00000004742	183	0.0032463	0.0079156	0.600511	2.6939	5	4.5361;3.6722;3.2739;2.1139;0.073169;
MRM2	184	0.003288	0.0079163	0.600511	2.1025	5	7.7928;3.7558;3.0584;1.1466;0.45524;
ENSTBEG00000008195	185	0.0033247	0.007988	0.600511	0.94619	4	5.337;4.5803;1.8382;0.054201;
ENSTBEG00000017629	186	0.0033276	0.0065647	0.600511	0.14198	3	4.2125;4.2566;0.14198;
ADAM33	187	0.0033449	0.007988	0.600511	2.4353	4	4.3081;3.8082;2.5676;2.3031;
ENSTBEG00000011154	188	0.0033544	0.007988	0.600511	0.76274	3	7.4234;2.6981;1.5668;
TAS2R38	189	0.0033654	0.0079887	0.600511	2.0353	5	3.9755;3.3862;3.0509;1.0198;0.91913;
HOXA3	190	0.0033973	0.0079887	0.600511	2.3446	5	3.5634;3.1838;2.3384;2.3509;0.82791;
CLTRN	191	0.0034207	0.0082131	0.600511	0.68239	4	7.7254;1.724;1.2985;0.066262;
PPP4R4	192	0.0034269	0.0082131	0.600511	1.7546	4	4.8237;3.8348;3.3303;0.17887;
ENSTBEG00000015480	193	0.0034287	0.0082131	0.600511	2.4239	5	4.2478;4.1083;3.2958;1.552;0.81614;
ENSTBEG00000005263	194	0.003487	0.0082131	0.600511	0.27386	3	7.7182;1.2837;1.4337;
ALKBH6	195	0.003493	0.0082131	0.600511	0.75224	4	4.5592;4.5988;1.3912;0.11333;
CARNMT1	196	0.0035023	0.0082131	0.600511	2.256	4	3.4144;3.1184;3.2525;1.3935;
ENSTBEG00000017143	197	0.0035061	0.0082131	0.600511	1.8177	4	5.0908;4.114;3.2683;0.36714;
ERF	198	0.0035533	0.0082131	0.600511	-1.1016	2	6.9156;3.7715;
PCF11	199	0.0036196	0.0082138	0.600511	-0.80331	3	7.0649;1.1552;1.2481;
ENSTBEG00000006840	200	0.0036807	0.0078576	0.600511	1.9109	4	7.8035;2.7786;1.9109;0.7703;
VCPKMT	201	0.003686	0.0082138	0.600511	1.7692	4	7.6766;2.6543;2.0467;1.4917;
MCMBP	202	0.0036902	0.0082138	0.600511	1.254	3	5.7882;4.4402;3.245;
ACADVL	203	0.0037153	0.0082738	0.600511	2.6149	5	3.2803;3.1972;3.0494;2.1805;1.1471;
GNAI2	204	0.0037165	0.0082738	0.600511	2.4165	5	4.3114;3.3363;2.5475;2.2855;0.44219;
ENSTBEG00000003604	205	0.0037203	0.0082744	0.600511	0.32686	3	5.1495;4.0153;1.1093;
PFDN5	206	0.0037291	0.0082744	0.600511	2.2145	5	5.447;3.8527;3.2854;1.1435;0.96698;
CDH22	207	0.0037404	0.0083475	0.600511	2.1897	5	5.0065;4.4884;3.0807;1.2988;0.25771;
ENSTBEG00000007350	208	0.0038032	0.0066932	0.600511	0.78453	2	6.8034;0.78453;
ZNF45	209	0.0038186	0.0083481	0.600511	0.64579	4	7.5294;2.49;0.76528;0.52629;
ENSTBEG00000001952	210	0.0038849	0.008553	0.609515	-1.5774	3	7.4386;2.2812;1.2358;
AATF	211	0.0039183	0.0085536	0.609515	1.886	6	5.1186;4.5702;2.7716;1.0005;0.59314;0.49862;
ENSTBEG00000015294	212	0.0039647	0.0087819	0.611477	1.1934	5	4.4372;4.4098;1.3723;1.0144;0.60508;
ENSTBEG00000001341	213	0.0039774	0.0087819	0.611477	1.9056	6	3.8634;3.286;3.2494;0.5618;0.42695;0.48613;
TOPBP1	214	0.0039854	0.0087819	0.611477	0.18597	3	6.7906;4.5471;1.3734;
MGME1	215	0.0039856	0.0087819	0.611477	2.5433	4	4.0896;3.2806;3.2064;1.8801;
HYAL2	216	0.0040062	0.0087826	0.611477	-0.76876	2	6.5398;4.598;
CCDC191	217	0.0040838	0.0088635	0.614291	0.022833	3	7.0405;1.396;0.39031;
RTL3	218	0.0041055	0.0089874	0.62005	-0.011222	3	4.2167;3.8093;0.41545;
SBF2	219	0.0041424	0.0091016	0.622313	-1.3229	2	4.6978;4.3926;
EPYC	220	0.00415	0.0091022	0.622313	-1.6363	2	7.4149;1.5134;
ENSTBEG00000012025	221	0.0041901	0.0094427	0.637349	2.6398	6	5.0609;2.985;3.0546;2.2946;1.5833;1.1476;
ENSTBEG00000000290	222	0.0042163	0.0094434	0.637349	-0.59206	3	7.471;1.3845;0.16868;
DQX1	223	0.0042826	0.0095321	0.637349	-0.17266	3	7.5648;2.2009;0.98238;
KRT26	224	0.0042916	0.0095321	0.637349	2.4419	5	2.9598;2.8248;2.5897;2.2941;0.75518;
ZMPSTE24	225	0.0043046	0.0095321	0.637349	2.3792	5	4.8589;3.9543;2.4229;2.3354;1.4307;
EFCAB13	226	0.0043332	0.0080109	0.600511	2.7247	3	4.2942;3.2115;2.238;
TMC5	227	0.0043345	0.0097213	0.642263	2.4153	5	3.2173;3.2449;2.4413;2.3893;0.60934;
ENSTBEG00000007053	228	0.0043489	0.0098165	0.642263	0.1696	3	7.4948;2.248;0.64429;
METTL25B	229	0.0043669	0.0098172	0.642263	-0.33023	3	5.2503;4.2901;0.11328;
LMAN1L	230	0.00437	0.0098172	0.642263	2.5081	4	5.1425;3.5976;3.2648;1.7515;
ENSTBEG00000017550	231	0.0043723	0.0098172	0.642263	1.924	5	4.9474;4.443;2.4887;1.3593;0.43654;
ENSTBEG00000016821	232	0.0043809	0.0099118	0.642951	1.9143	4	3.4332;3.0909;3.0503;0.77828;
C22orf39	233	0.0043832	0.0099124	0.642951	0.66276	3	4.625;4.3016;1.8166;
PACRG	234	0.0044557	0.010023	0.644355	2.5233	4	3.1144;2.7206;2.7537;2.3259;
NCOA2	235	0.0044814	0.01013	0.644355	1.8269	6	7.2344;2.22;1.9417;1.712;1.2431;0.94299;
C1orf68	236	0.0045363	0.01013	0.644355	1.5889	5	5.4191;4.3356;1.8388;1.339;0.53039;
CD163	237	0.0045477	0.01013	0.644355	-0.078209	3	7.149;1.0688;0.25699;
AS3MT	238	0.004578	0.010421	0.644355	2.3587	5	3.2137;2.8413;2.4306;2.2867;0.013765;
ENSTBEG00000014534	239	0.0045916	0.010421	0.644355	0.31532	4	4.5007;4.4706;0.61969;0.010941;
PLAAT3	240	0.0046281	0.010422	0.644355	2.2951	5	3.3968;3.3447;3.0022;1.5879;0.54755;
AKAP9	241	0.0047033	0.010516	0.644355	1.1246	3	5.3199;3.2939;3.1211;
BMP5	242	0.0047161	0.010188	0.644355	1.8927	5	5.0307;3.5037;2.0992;1.6862;0.55112;
PFKFB1	243	0.0047239	0.010516	0.644355	2.5405	4	4.0465;3.4352;3.0312;2.0499;
ENSTBEG00000016142	244	0.0047465	0.010621	0.644355	1.3126	4	7.0596;2.2761;1.5214;1.1037;
NPHS2	245	0.0047553	0.010724	0.644355	2.3062	4	4.0102;2.7769;2.3132;2.2991;
IFNGR2	246	0.0048045	0.011103	0.644355	1.6198	4	4.2995;4.307;1.9614;1.2781;
ATP2C1	247	0.0048102	0.011103	0.644355	1.4773	5	5.2355;4.2468;1.4125;1.5421;0.19671;
B4GALT4	248	0.0048127	0.011103	0.644355	-1.6121	2	7.1442;2.1275;
ENSTBEG00000006678	249	0.0048508	0.011223	0.644355	2.133	4	3.5485;3.0878;1.9726;2.2935;
ENSTBEG00000010179	250	0.0048556	0.011223	0.644355	2.4009	5	6.4599;4.5153;2.7767;2.0251;0.23087;
OR6C74	251	0.0048699	0.011223	0.644355	1.323	3	4.5835;3.9281;2.9437;
PTPDC1	252	0.004879	0.011224	0.644355	-0.75952	2	7.4597;2.3725;
NR2E1	253	0.0048956	0.011224	0.644355	0.67779	4	4.9487;4.2412;0.77519;0.58038;
ENSTBEG00000013478	254	0.0049176	0.011328	0.644355	2.2567	6	5.7243;3.5167;2.3071;2.2063;0.63473;0.55975;
STK39	255	0.0049218	0.011328	0.644355	2.3683	4	3.2815;3.1808;2.697;2.0397;
PRSS23	256	0.0049452	0.011329	0.644355	0.3199	3	7.2884;1.9672;1.088;
MYO5A	257	0.004999	0.011423	0.644355	0.56798	4	4.3965;4.2461;0.86086;0.27511;
ENSTBEG00000011541	258	0.0049994	0.011423	0.644355	2.3069	6	2.5684;2.3466;2.3518;2.2671;1.2639;0.67808;
ST6GALNAC5	259	0.0050009	0.011423	0.644355	2.2785	5	3.671;3.3779;2.2791;2.2778;0.24239;
TMEM161A	260	0.0050115	0.011423	0.644355	0.43913	3	7.0889;1.0948;0.97934;
ENSTBEG00000017461	261	0.0050168	0.011423	0.644355	2.4553	5	5.211;2.8589;2.8059;2.1047;1.166;
NAA60	262	0.0050269	0.011423	0.644355	2.4988	5	3.4988;3.1717;2.9373;2.0603;0.40989;
ENSTBEG00000001873	263	0.0050568	0.011533	0.644355	1.9354	4	4.5139;4.403;2.5444;1.3263;
CDH5	264	0.0050859	0.011533	0.644355	1.8404	5	6.1673;4.3335;1.95;1.7308;1.2891;
CEP128	265	0.0051439	0.011781	0.644355	-1.536	2	7.1864;2.0131;
ENSTBEG00000006141	266	0.0051501	0.011781	0.644355	2.1504	5	4.6825;4.2328;2.2517;2.0492;0.076147;
C19orf44	267	0.0051912	0.012213	0.644355	2.1049	5	3.7067;4.3279;2.476;1.7338;0.43917;
ZNF316	268	0.005202	0.012214	0.644355	1.6021	4	4.4636;3.0807;2.7428;0.46152;
ENSTBEG00000011280	269	0.0052442	0.012902	0.644355	-0.37911	3	6.5067;3.8957;0.037174;
TRAPPC12	270	0.0052742	0.013037	0.644355	0.66128	3	4.1991;3.6995;2.9854;
AHI1	271	0.0052764	0.013037	0.644355	1.616	4	7.1957;3.1171;1.9625;1.2695;
ELOVL3	272	0.0052974	0.013288	0.644355	0.96046	6	6.3079;4.16;1.3593;0.56167;0.54937;0.27625;
STRN3	273	0.0053018	0.013288	0.644355	2.389	5	2.9256;2.5116;2.4796;2.2984;0.46716;
ANAPC16	274	0.0053395	0.013288	0.644355	2.167	4	2.5057;2.5464;2.2825;2.0515;
ITGB1BP1	275	0.0053426	0.013288	0.644355	-1.3591	1	7.0927;
NCEH1	276	0.0053894	0.013288	0.644355	2.1219	5	3.8245;3.3031;3.0291;1.2148;0.03719;
AK7	277	0.0054088	0.013288	0.644355	1.9629	5	6.7225;3.1912;2.2699;1.6559;0.43822;
ENSTBEG00000015227	278	0.0054167	0.013288	0.644355	0.83558	3	6.0603;4.0585;1.7692;
ACAP3	279	0.0054447	0.013288	0.644355	2.4124	5	2.7989;2.6967;2.7024;2.1281;1.2098;
ENSTBEG00000011913	280	0.0054539	0.013413	0.644355	2.4118	4	5.5533;2.9718;2.6331;2.1905;
CLASP2	281	0.0054648	0.013413	0.644355	-2.6695	3	5.6876;4.383;0.071449;
TTK	282	0.005475	0.013414	0.644355	-2.132	2	6.8599;0.27314;
CGNL1	283	0.0055412	0.013664	0.644355	0.30033	3	7.0321;3.8669;0.90736;
ENSTBEG00000003183	284	0.0055433	0.013664	0.644355	0.38398	3	4.5892;4.3876;0.8584;
ENSTBEG00000013134	285	0.0055555	0.013665	0.644355	1.1416	4	6.6511;4.3904;1.7745;0.50876;
GREM1	286	0.0056014	0.013781	0.644355	2.131	4	3.3281;3.1042;2.9319;1.3302;
ENSTBEG00000001236	287	0.0056074	0.013781	0.644355	1.527	5	7.1142;3.0975;1.7;1.354;0.66965;
ENSTBEG00000005800	288	0.0056736	0.013781	0.644355	0.81217	5	6.7609;4.0859;1.1026;0.52174;0.3848;
ENSTBEG00000006635	289	0.0057663	0.014256	0.644355	2.271	4	5.191;3.5463;3.2373;1.3046;
KIAA1191	290	0.0057674	0.014256	0.644355	2.1672	4	3.3763;3.3395;2.1994;2.1349;
MCM7	291	0.0057759	0.014256	0.644355	2.0147	6	4.3409;4.0859;2.3282;1.7013;1.0955;0.3733;
ITGB2	292	0.005806	0.014256	0.644355	1.0294	4	7.3079;1.6907;1.2628;0.79594;
NT5C	293	0.0058155	0.014257	0.644355	2.402	4	4.3565;3.2841;2.9828;1.8212;
ENSTBEG00000013988	294	0.0058284	0.014257	0.644355	2.2214	4	3.9233;2.7292;2.222;2.2207;
ENSTBEG00000008059	295	0.005872	0.014257	0.644355	2.5449	4	3.6085;3.228;2.9728;2.117;
ENSTBEG00000008453	296	0.0059	0.014395	0.644355	1.97	4	3.67;3.2035;3.2141;0.73657;
ENSTBEG00000009508	297	0.0059384	0.014395	0.644355	0.3317	3	7.4006;1.3642;0.87683;
ARMH4	298	0.0059436	0.014395	0.644355	2.3159	4	4.9736;3.5213;2.9664;1.6653;
CLHC1	299	0.0059439	0.014395	0.644355	0.64738	3	4.5656;4.0106;1.4934;
BRDT	300	0.0060046	0.014967	0.644355	1.5181	4	6.9808;4.064;3.001;0.035235;
TMEM236	301	0.0060306	0.014967	0.644355	2.2527	4	4.1735;3.1119;2.2417;2.2638;
PRR14L	302	0.0060572	0.014967	0.644355	0.76357	4	4.4299;4.1886;0.99643;0.53071;
ENSTBEG00000014801	303	0.0060708	0.015132	0.644355	1.9446	5	6.9049;2.6428;2.3052;1.5841;0.42653;
KLHL8	304	0.006137	0.015132	0.644355	0.11763	3	6.8038;2.5769;0.88551;
RAMP2	305	0.0061377	0.015132	0.644355	2.0389	5	5.9222;3.1368;3.0271;1.0506;0.0049968;
SLC7A1	306	0.0061523	0.015132	0.644355	0.66289	4	4.5224;4.3833;0.97299;0.35278;
TULP2	307	0.0061603	0.015132	0.644355	2.3407	5	4.4298;3.7974;2.6905;1.9909;1.4095;
ENSTBEG00000001805	308	0.0062031	0.015133	0.644355	0.59492	4	6.9616;0.98944;0.68896;0.50089;
ENSTBEG00000016825	309	0.0062693	0.015133	0.644355	1.3051	5	7.2877;2.9973;1.7045;0.90576;0.52622;
DGCR2	310	0.006306	0.015133	0.644355	1.1752	4	4.942;4.4159;2.3187;0.031737;
SHROOM1	311	0.0063179	0.015133	0.644355	2.1475	4	3.1085;3.0506;2.7913;1.5038;
ENSTBEG00000008235	312	0.0063355	0.015133	0.644355	0.75357	4	6.7937;1.8248;0.89382;0.61333;
ENSTBEG00000013317	313	0.0063383	0.015133	0.644355	-1.0447	2	4.9052;4.0854;
ENSTBEG00000010066	314	0.0064016	0.015387	0.644355	2.0549	5	6.9295;2.171;1.945;2.1648;0.32111;
GJD2	315	0.006416	0.015387	0.644355	1.6625	4	4.3749;4.2142;2.4507;0.87436;
ENSTBEG00000003421	316	0.0064398	0.015387	0.644355	1.816	5	4.9813;2.8477;2.9675;0.78433;0.68806;
ENSTBEG00000016151	317	0.0065268	0.015387	0.644355	0.047072	3	4.4659;3.8693;0.90567;
ENSTBEG00000016079	318	0.006534	0.015387	0.644355	-0.056967	3	7.2462;0.87727;0.41846;
ENSTBEG00000011084	319	0.0065801	0.015517	0.644355	2.2825	5	5.4354;2.9859;3.0682;1.5792;1.1555;
ST3GAL5	320	0.0066001	0.015517	0.644355	-1.0608	1	7.0439;
ZBTB20	321	0.0066056	0.015517	0.644355	0.56813	4	4.7394;4.3232;1.0634;0.072837;
SPON2	322	0.0066509	0.015517	0.644355	1.6179	4	3.8314;2.8769;2.8235;0.41219;
PGLYRP2	323	0.0066663	0.015517	0.644355	-0.53491	3	7.1652;0.23821;0.0094013;
ENSTBEG00000007453	324	0.0067113	0.015517	0.644355	1.706	5	5.5969;4.0831;2.3324;1.0797;0.43312;
USH1C	325	0.0067114	0.015517	0.644355	2.2672	4	2.8951;2.7535;2.4037;2.1306;
TATDN1	326	0.0067711	0.015518	0.644355	0.39375	3	4.9167;4.1917;0.88884;
ENSTBEG00000008615	327	0.0067757	0.015518	0.644355	2.1246	5	2.9771;2.6525;2.1746;2.0746;0.50773;
SOCS5	328	0.0067985	0.015518	0.644355	0.81535	3	6.7692;3.4899;2.0974;
ENSTBEG00000003669	329	0.0068116	0.015518	0.644355	2.1234	6	3.5429;2.6109;2.2079;2.0388;0.54717;0.14536;
ENSTBEG00000007953	330	0.0068432	0.015518	0.644355	1.4598	3	4.201;3.5108;3.0402;
CD109	331	0.006858	0.015518	0.644355	0.15605	3	4.7769;4.2222;0.75785;
HEMK1	332	0.0068647	0.0159	0.644355	0.16637	3	6.748;1.0599;0.44126;
SLC3A2	333	0.006922	0.0159	0.644355	2.1558	5	2.9299;2.63;2.2429;2.0687;0.82714;
ENSTBEG00000001129	334	0.0069308	0.0159	0.644355	0.34717	5	7.0533;2.014;0.41177;0.28256;0.13641;
ENSTBEG00000015673	335	0.0069548	0.015901	0.644355	2.2699	5	3.6025;3.1757;2.4284;2.1115;0.97906;
ARHGAP29	336	0.0069791	0.015901	0.644355	0.36703	3	6.707;4.0438;1.3539;
ENSTBEG00000009510	337	0.0069947	0.015901	0.644355	2.4654	4	4.6592;4.0616;2.8798;2.051;
ENSTBEG00000002900	338	0.0069969	0.015901	0.644355	1.1719	5	6.9206;1.5635;1.4064;0.93749;0.51344;
ENSTBEG00000001833	339	0.0070189	0.015901	0.644355	2.1084	4	3.9172;2.7546;2.4184;1.7985;
GABBR2	340	0.0070332	0.015901	0.644355	1.1887	5	5.279;4.2633;1.3194;1.058;0.59653;
ANAPC10	341	0.0070631	0.01604	0.644355	0.52613	4	5.9494;1.4446;0.89777;0.15449;
KRT78	342	0.0071187	0.016479	0.644355	2.0555	4	3.0094;2.9545;2.9154;1.1956;
PTGES2	343	0.0071292	0.016479	0.644355	1.2405	4	6.8588;2.664;1.6199;0.86098;
OLFML2A	344	0.0071513	0.016479	0.644355	1.3339	3	4.6776;3.7543;3.0558;
CNIH1	345	0.0071692	0.016479	0.644355	2.5286	6	3.1583;3.0455;3.015;2.0422;0.89463;0.45334;
REEP3	346	0.0071763	0.01648	0.644355	-0.17722	3	4.3766;3.9405;0.4101;
ENSTBEG00000005807	347	0.0071844	0.015503	0.644355	2.6495	4	3.6691;3.3631;2.6495;0.59386;
ENSTBEG00000005234	348	0.0071953	0.01648	0.644355	2.2438	4	7.1149;2.4209;2.4204;2.0672;
ENSTBEG00000002560	349	0.0071968	0.01648	0.644355	1.9179	5	4.5596;4.0364;2.1971;1.5118;1.6386;
CHD1L	350	0.007202	0.01648	0.644355	1.0242	3	3.9047;3.9027;2.7385;
ENSTBEG00000012959	351	0.0072306	0.01648	0.644355	2.0142	4	2.741;2.062;1.9884;2.0401;
PRPF8	352	0.0072614	0.016626	0.644355	1.526	5	6.863;4.1424;1.7089;1.3431;0.19048;
ENSTBEG00000009927	353	0.0073078	0.016626	0.644355	2.2678	5	6.6125;2.8284;2.757;1.7786;1.7077;
PLEKHH1	354	0.0073207	0.016626	0.644355	1.2255	4	4.6455;4.1141;1.7932;0.65783;
GARRE1	355	0.0073275	0.016627	0.644355	1.3582	5	6.5115;3.4042;2.1527;0.56367;0.54994;
MC4R	356	0.0073837	0.016627	0.644355	2.2431	4	3.3595;3.0411;2.5889;1.8974;
ENSTBEG00000012789	357	0.0073888	0.016627	0.644355	1.8831	4	4.1595;2.9641;3.0372;0.80205;
FOXP1	358	0.0073936	0.016627	0.644355	1.3347	4	7.1171;2.6447;2.3169;0.35247;
ENSTBEG00000007499	359	0.0074107	0.016774	0.644355	0.74615	4	4.6158;4.0103;1.1694;0.32289;
KPNA1	360	0.0074238	0.016774	0.644355	2.1053	5	3.8147;2.4305;2.0844;2.1262;0.75134;
ENSTBEG00000013526	361	0.0074316	0.016774	0.644355	-0.025214	3	4.6005;4.0833;0.56736;
GCLM	362	0.0074344	0.016774	0.644355	0.92039	3	5.4553;3.4049;2.887;
ENSTBEG00000016965	363	0.0074442	0.0040689	0.600511	5.012	1	5.012;
FSCN1	364	0.0074455	0.016774	0.644355	-0.65231	3	6.625;4.167;0.71315;
ENSTBEG00000003091	365	0.0074794	0.016774	0.644355	2.1317	4	2.9759;2.5857;2.3733;1.8901;
ENSTBEG00000015853	366	0.0074802	0.016774	0.644355	0.81091	3	3.4053;3.1313;2.9016;
TBX15	367	0.0075258	0.016774	0.644355	1.116	4	6.8925;3.613;2.1492;0.082727;
ENSTBEG00000016839	368	0.0075724	0.016774	0.644355	2.0147	5	3.8438;3.2041;3.0409;0.98842;0.18578;
SERTM1	369	0.0075847	0.016774	0.644355	1.9093	4	3.1745;3.1217;3.0521;0.76657;
GLI3	370	0.0075924	0.016774	0.644355	0.60227	3	5.7206;3.928;1.47;
MAD2L1	371	0.007658	0.017093	0.644355	-0.97815	3	6.7788;2.1523;0.54473;
STRADA	372	0.0077123	0.017093	0.644355	-1.3791	2	4.307;4.1795;
CCDC28A	373	0.0077241	0.017093	0.644355	-1.3581	2	6.7674;0.52089;
PRRG2	374	0.0077264	0.017093	0.644355	1.4362	5	4.6944;4.2445;1.7606;1.1118;0.55189;
SCN11A	375	0.0077776	0.017093	0.644355	1.3738	3	4.9307;2.8513;3.0362;
ENSTBEG00000013912	376	0.0077902	0.017093	0.644355	1.1028	5	6.6293;2.3186;1.1628;1.0429;0.76197;
ENSTBEG00000000146	377	0.0078224	0.012552	0.644355	3.5258	2	5.8703;1.1812;
LYG1	378	0.0078563	0.017093	0.644355	-0.62144	3	6.8848;1.3406;0.11502;
MACROH2A2	379	0.0079087	0.017094	0.644355	2.2119	4	3.3429;3.3959;2.3005;2.1233;
TBC1D1	380	0.0079117	0.017094	0.644355	1.4329	4	4.3936;4.0589;1.8679;0.99791;
ENSTBEG00000004150	381	0.0079187	0.017094	0.644355	2.0633	5	3.5371;2.1795;2.5144;1.9471;0.54308;
ENSTBEG00000014053	382	0.0079884	0.017094	0.644355	-0.024264	3	6.8749;2.5103;0.042993;
ENSTBEG00000007705	383	0.0080085	0.017094	0.644355	2.4134	5	4.6786;3.5204;2.867;1.9599;0.1578;
CD3G	384	0.0080545	0.017094	0.644355	1.1787	5	6.3154;3.5026;1.466;0.89133;0.35644;
ENSTBEG00000012611	385	0.0081866	0.017278	0.644355	-0.0039978	3	6.7988;1.9588;1.8479;
ENSTBEG00000014851	386	0.0082079	0.017278	0.644355	2.1255	5	3.1696;2.9834;2.8712;1.3798;0.71462;
ENSTBEG00000007250	387	0.0082147	0.017278	0.644355	2.1798	4	5.532;2.7189;2.2461;2.1135;
KCTD20	388	0.0082527	0.017278	0.644355	0.51401	4	6.8153;1.6292;0.70255;0.32547;
ENSTBEG00000017159	389	0.0082579	0.017278	0.644355	2.0849	5	2.3472;2.3532;2.0595;2.1104;1.3733;
FCSK	390	0.0082663	0.017278	0.644355	1.2319	3	5.3281;4.0442;2.4801;
ENSTBEG00000014478	391	0.0082868	0.017278	0.644355	2.177	5	3.8959;3.1923;2.353;2.0009;1.1975;
PRKCA	392	0.0083096	0.017278	0.644355	1.9913	4	5.0907;2.8497;2.0247;1.9579;
SLC20A2	393	0.0083175	0.017278	0.644355	-0.30798	3	4.7613;4.2506;0.16265;
AP3S1	394	0.0083188	0.017278	0.644355	1.2224	3	6.9379;3.3562;2.8587;
CUL4B	395	0.0083322	0.017278	0.644355	-0.49743	2	4.3756;4.1449;
PRR16	396	0.0083531	0.017278	0.644355	2.1611	5	4.4908;4.2234;2.506;1.8163;0.0022222;
NFRKB	397	0.0083848	0.017278	0.644355	1.2579	4	6.5204;1.6658;1.2632;1.2526;
ZBTB24	398	0.0084057	0.017278	0.644355	0.70665	5	4.7517;4.0173;1.1175;0.28054;0.2958;
MPPE1	399	0.0084334	0.017278	0.644355	2.1451	4	3.8286;3.2485;2.9214;1.3689;
ENSTBEG00000009565	400	0.0084365	0.017278	0.644355	2.145	5	3.5703;2.6497;2.2271;2.063;0.074522;
ENSTBEG00000014168	401	0.0084509	0.017278	0.644355	-0.36896	3	6.7482;2.3151;1.305;
ENSTBEG00000004243	402	0.0084829	0.017278	0.644355	2.212	4	4.3244;3.556;2.9427;1.4814;
TRMT2B	403	0.008491	0.017278	0.644355	2.065	5	3.9804;2.2985;2.3314;1.8316;0.12521;
ADPRH	404	0.0085725	0.017671	0.646837	2.4165	4	4.2915;4.1187;2.9344;1.8985;
BIRC2	405	0.008583	0.017671	0.646837	-0.79944	3	6.6515;2.2614;1.3742;
ENSTBEG00000013788	406	0.0086136	0.017671	0.646837	2.3241	4	4.234;2.8151;2.6262;2.0219;
ENSTBEG00000015590	407	0.008654	0.017856	0.646837	1.968	4	2.4177;1.9498;1.9861;2.1573;
ENSTBEG00000015293	408	0.0086902	0.017856	0.646837	2.2554	4	3.0013;3.0825;2.5795;1.9314;
PLEKHA4	409	0.0087009	0.017856	0.646837	2.3397	5	3.9242;3.9761;2.6487;2.0308;1.241;
ENSTBEG00000013799	410	0.008715	0.017856	0.646837	0.23822	3	6.5094;2.8293;0.60475;
ENSTBEG00000007943	411	0.0087245	0.017856	0.646837	2.0402	4	4.6539;2.2074;2.1658;1.9147;
NUDCD3	412	0.0087478	0.017856	0.646837	1.1911	4	3.9037;4.0044;1.5646;0.81746;
ENSTBEG00000001763	413	0.0087628	0.017856	0.646837	0.6112	4	6.0424;4.1534;0.98113;0.24127;
ASB13	414	0.0087779	0.017856	0.646837	-0.19808	3	4.3209;4.1411;1.9559;
NRBP1	415	0.0087932	0.017856	0.646837	2.3268	4	3.7707;2.5805;2.5574;2.0963;
ENSTBEG00000006704	416	0.008808	0.017995	0.64726	2.1411	5	5.8186;4.025;2.4504;1.8317;0.53852;
REPS1	417	0.0088471	0.017995	0.64726	1.6919	6	6.7569;3.8747;2.2502;1.1336;0.45164;0.27217;
ENSTBEG00000012781	418	0.0088618	0.017996	0.64726	1.6868	4	3.6386;3.278;2.7215;0.65207;
ENSTBEG00000010903	419	0.0088742	0.013591	0.644355	3.7005	2	4.6828;2.7182;
CDKN3	420	0.0089061	0.018163	0.651722	1.2625	3	3.8203;3.1997;2.8787;
CLCN6	421	0.0089131	0.018359	0.65719	-0.17369	3	6.5969;3.0092;0.13203;
TMEM9	422	0.0089667	0.018746	0.662556	1.2798	4	4.1316;4.1433;1.6471;0.91261;
ZNF484	423	0.0089791	0.018926	0.662556	0.79771	4	6.7706;1.3293;1.2797;0.31571;
TLCD5	424	0.0089819	0.018926	0.662556	1.5838	4	4.409;4.1053;2.5878;0.57991;
CDK8	425	0.0089881	0.018926	0.662556	1.7868	5	3.567;3.0514;2.7522;0.82136;0.031025;
BAZ2A	426	0.0089971	0.018926	0.662556	-2.131	2	6.0923;4.1084;
ENSTBEG00000011994	427	0.0090451	0.018926	0.662556	0.7314	3	6.6549;3.2535;1.7243;
UIMC1	428	0.0090504	0.018926	0.662556	0.91883	4	4.2805;4.1586;1.291;0.54662;
DCAF8	429	0.0090983	0.019096	0.662556	2.021	5	4.0182;2.9441;2.8725;1.1695;0.029001;
SLC12A6	430	0.0091112	0.019096	0.662556	-0.49998	3	6.802;1.3451;0.19664;
FGL1	431	0.0091805	0.019468	0.662556	0.3751	3	4.8327;4.1313;0.79268;
CSF1R	432	0.0091953	0.019468	0.662556	1.0747	3	3.4451;2.6752;2.925;
PZP	433	0.0092004	0.019468	0.662556	1.9085	5	3.041;2.5425;1.8744;1.9427;1.2984;
CDCA5	434	0.0092266	0.019468	0.662556	0.41686	5	5.2013;4.0628;0.48272;0.351;0.09132;
ENSTBEG00000002912	435	0.0092343	0.019468	0.662556	1.8245	5	5.6729;4.0206;2.1038;1.5451;0.32188;
LIPN	436	0.0092432	0.019469	0.662556	-2.5378	1	6.4489;
ENSTBEG00000015646	437	0.009244	0.019469	0.662556	2.219	5	3.9955;3.4671;2.6645;1.7735;1.2066;
ZNF829	438	0.0092574	0.019469	0.662556	-0.2274	3	5.8483;4.1421;0.55796;
ENSTBEG00000014837	439	0.0093051	0.024322	0.789705	-0.93409	1	6.3409;
HDAC1	440	0.0093092	0.019469	0.662556	-0.21445	2	6.2158;1.6929;
DPP3	441	0.0093269	0.019469	0.662556	2.1928	5	4.0943;4.0703;2.5631;1.8225;0.14775;
LARP4B	442	0.009342	0.019469	0.662556	2.439	6	3.5513;3.164;2.9584;1.9196;0.49537;0.48241;
ENSTBEG00000011928	443	0.0093424	0.019469	0.662556	1.1633	5	4.8189;4.1202;1.2725;1.054;0.55895;
ENSTBEG00000011472	444	0.0093491	0.019469	0.662556	1.5661	4	4.2354;3.0674;2.735;0.39722;
ENSTBEG00000015275	445	0.0094412	0.0198	0.670825	1.3937	5	6.6807;1.7105;1.6732;1.1142;0.19915;
ENSTBEG00000017599	446	0.0094977	0.019988	0.67566	0.57597	5	4.6305;4.2183;0.5911;0.56085;0.36756;
VMP1	447	0.0095072	0.020172	0.680385	0.8478	5	6.3416;2.1523;1.0886;0.60698;0.165;
ENSTBEG00000012489	448	0.0095731	0.02057	0.684126	0.95887	5	6.4799;2.1896;1.2188;0.69894;0.24133;
ENSTBEG00000017573	449	0.0095885	0.014265	0.644355	2.5572	1	5.2405;
MRGPRE	450	0.0096386	0.020571	0.684126	0.39315	5	4.3528;4.2102;0.67335;0.11295;0.066747;
ENSTBEG00000002340	451	0.0096666	0.020733	0.684126	2.1307	5	3.0406;2.8707;2.2884;1.9731;0.21397;
INTS14	452	0.0096828	0.020733	0.684126	2.0857	4	3.1115;2.7725;2.7223;1.4491;
ENSTBEG00000014681	453	0.0097015	0.020734	0.684126	-0.78255	2	4.1365;3.9212;
ENSTBEG00000017744	454	0.0097051	0.020734	0.684126	-1.8121	1	6.0124;
SZRD1	455	0.0097104	0.020734	0.684126	2.0156	4	5.2408;3.1555;2.0456;1.9857;
HOXC6	456	0.0097152	0.020734	0.684126	1.6502	4	3.2886;2.8793;2.9186;0.42116;
HSPA4L	457	0.0097224	0.020734	0.684126	0.3405	3	6.0137;2.9347;2.8129;
ENSTBEG00000012853	458	0.0097335	0.020734	0.684126	1.9524	4	2.67;2.1545;2.0752;1.8297;
TMEM260	459	0.0097765	0.026056	0.789705	1.5922	4	4.1567;3.7938;2.8219;0.36245;
ENSTBEG00000016128	460	0.0097837	0.026056	0.789705	1.5455	4	4.5743;3.9718;2.7904;0.30053;
TULP4	461	0.0098031	0.026056	0.789705	1.9335	4	2.51;2.1103;1.9507;1.9163;
MEI1	462	0.009837	0.026057	0.789705	1.1835	5	6.2467;1.9143;1.2823;1.0846;0.12178;
WARS2	463	0.0098516	0.026251	0.789705	1.9006	4	4.5478;4.1347;2.8105;0.99079;
TMEM117	464	0.009958	0.026251	0.789705	1.9602	4	3.2813;3.0282;2.9031;1.0174;
ENSTBEG00000006320	465	0.0099633	0.026251	0.789705	2.113	6	5.8217;3.9514;2.3859;1.8401;0.56421;0.17811;
ENSTBEG00000010445	466	0.009969	0.026251	0.789705	0.48822	3	6.5438;1.4451;1.2891;
ETV1	467	0.0099873	0.026251	0.789705	2.0545	4	3.2092;3.2068;2.9137;1.1952;
SUV39H1	468	0.010035	0.026431	0.789705	2.2479	4	3.9425;3.5375;2.5726;1.9231;
ENSTBEG00000006607	469	0.010035	0.026431	0.789705	-0.54345	2	6.5157;2.4079;
LRRC59	470	0.010042	0.026431	0.789705	2.3644	5	5.5744;2.8222;2.7241;2.0048;0.64081;
PTPN18	471	0.010047	0.026431	0.789705	2.0703	6	3.802;3.0922;2.134;2.0065;0.73174;0.20574;
ENSTBEG00000014020	472	0.010075	0.026431	0.789705	2.016	5	4.0999;2.5851;1.9814;2.0506;1.4691;
NECTIN4	473	0.010099	0.026431	0.789705	1.263	4	4.4783;4.0044;2.2028;0.32332;
ENSTBEG00000014054	474	0.010101	0.026431	0.789705	0.71251	4	6.5887;1.5701;1.2434;0.18165;
MYH15	475	0.010142	0.026431	0.789705	2.2268	4	3.016;3.035;2.4801;1.9735;
RTKN2	476	0.010155	0.026431	0.789705	0.63185	4	5.6775;3.9129;1.0207;0.24295;
GNAI3	477	0.01016	0.026431	0.789705	2.1903	6	3.7369;3.3662;2.8642;1.5165;0.738;0.42456;
MAN1A1	478	0.010171	0.026431	0.789705	1.5799	4	5.2446;3.493;2.3953;0.76446;
STARD13	479	0.010175	0.026431	0.789705	1.8645	5	3.6922;3.0948;2.8317;0.89737;0.23524;
GNG12	480	0.010202	0.026431	0.789705	1.9791	5	2.4187;2.4275;1.9678;1.9904;0.91025;
VPREB3	481	0.01022	0.026431	0.789705	2.086	4	4.2925;4.0925;2.3287;1.8434;
FLT3	482	0.010233	0.026431	0.789705	0.68173	3	6.3431;2.7104;2.4247;
ENSTBEG00000010141	483	0.010244	0.026431	0.789705	-0.054108	3	5.2798;3.8314;0.38815;
ATXN3	484	0.010299	0.026767	0.789705	0.036454	3	6.1842;0.34519;0.12165;
ADCY8	485	0.0103	0.026767	0.789705	1.4	5	4.2558;3.8678;1.6058;1.1942;0.96979;
KCNH7	486	0.010346	0.026767	0.789705	2.0253	4	3.3475;2.9944;2.7965;1.2541;
AADACL3	487	0.010357	0.026767	0.789705	0.28521	3	4.2658;3.9319;0.97213;
C6orf163	488	0.010358	0.022254	0.73112	3.2397	3	4.1243;3.2397;0.020508;
UBE2D3	489	0.010365	0.026767	0.789705	0.32175	5	6.5236;3.6302;0.37168;0.27183;0.064446;
ENSTBEG00000011357	490	0.010381	0.027177	0.789705	1.3187	4	5.1763;4.0145;1.6743;0.9632;
ENSTBEG00000011761	491	0.01039	0.027177	0.789705	1.4063	4	4.2288;3.7741;1.5786;1.2341;
SYT17	492	0.010431	0.027177	0.789705	-0.15497	3	6.6483;2.9745;0.10029;
ENSTBEG00000015186	493	0.010455	0.027177	0.789705	1.3466	3	4.3225;2.8456;2.7927;
ENSTBEG00000002392	494	0.01048	0.025225	0.789705	0.59966	3	5.7766;3.7023;0.59966;
ENSTBEG00000012376	495	0.010497	0.027177	0.789705	0.016112	3	6.4326;1.6822;0.043353;
ENSTBEG00000009854	496	0.010529	0.027177	0.789705	1.9987	4	3.115;2.6916;2.118;1.8795;
ENSTBEG00000006007	497	0.010562	0.027177	0.789705	-2.6011	1	6.6717;
KL	498	0.010569	0.027177	0.789705	0.74829	4	5.9534;4.096;0.8235;0.67308;
PTRH1	499	0.010575	0.027177	0.789705	2.0815	5	3.5155;2.8734;2.1026;2.0603;1.5368;
RP2	500	0.010617	0.027532	0.789705	0.80422	3	3.4546;3.0547;2.7162;
ADTRP	501	0.010627	0.027532	0.789705	1.7472	5	3.195;2.5383;1.8196;1.6749;0.96251;
IL13RA1	502	0.010628	0.027532	0.789705	-0.69964	3	6.5645;0.74517;0.72847;
PAXX	503	0.01064	0.027532	0.789705	2.2851	5	3.2625;2.9792;2.7662;1.8039;0.89014;
DGUOK	504	0.010682	0.027533	0.789705	1.7773	4	6.5545;3.2515;2.8121;0.74252;
ACOT11	505	0.010694	0.027715	0.789705	0.57704	5	6.4557;2.0544;0.67631;0.47777;0.029365;
ENSTBEG00000011831	506	0.01076	0.028091	0.789705	1.3735	4	6.6433;1.6407;1.6216;1.1255;
TM9SF3	507	0.010824	0.028285	0.789705	1.1192	4	5.5915;3.9245;1.8925;0.3459;
INPP4B	508	0.010828	0.028285	0.789705	2.1076	4	4.0165;2.9698;2.7451;1.4702;
MAGI1	509	0.010878	0.028285	0.789705	1.1534	3	3.2061;2.5048;2.7036;
FRRS1	510	0.010892	0.028678	0.789705	1.0724	5	6.4477;2.359;1.644;0.50082;0.083632;
ENSTBEG00000006151	511	0.010919	0.028678	0.789705	2.1189	5	3.326;2.9823;2.3955;1.8423;0.4228;
ADAM22	512	0.010972	0.028679	0.789705	1.9232	5	5.2722;2.3081;1.994;1.8524;0.54843;
CLIP2	513	0.011007	0.028679	0.789705	1.8616	5	3.9697;2.6296;1.9053;1.8179;0.84569;
PNPT1	514	0.011024	0.028679	0.789705	-0.085271	3	6.4155;0.47213;0.30074;
IL10RB	515	0.01103	0.028679	0.789705	2.0816	4	3.1459;2.7625;2.2136;1.9495;
ENSTBEG00000010342	516	0.011033	0.028679	0.789705	2.1589	4	5.7871;3.0745;2.8367;1.481;
ENSTBEG00000005478	517	0.011099	0.028871	0.789705	1.1864	4	4.4793;3.9749;1.2989;1.0739;
ENSTBEG00000010601	518	0.011108	0.028871	0.789705	1.8838	5	3.565;2.7631;1.9918;1.7757;0.29147;
SMAD2	519	0.01111	0.028871	0.789705	1.9718	5	3.2856;2.7882;2.7031;1.2404;0.89636;
ENSTBEG00000002628	520	0.011165	0.028872	0.789705	1.907	4	4.3589;3.4843;2.8449;0.96909;
ENSTBEG00000014650	521	0.011166	0.028872	0.789705	1.1163	5	4.892;4.0087;1.4563;0.7764;0.74869;
ENSTBEG00000000367	522	0.011203	0.028872	0.789705	2.1311	4	3.306;2.7147;2.2402;2.022;
ENSTBEG00000016546	523	0.011209	0.028872	0.789705	0.61845	3	5.1872;4.1701;1.7217;
ENSTBEG00000011762	524	0.011222	0.028872	0.789705	-0.47798	3	6.5059;1.3551;0.0017518;
MTMR11	525	0.011241	0.028872	0.789705	2.2346	6	3.7134;2.6257;2.5403;1.9288;1.2338;0.071938;
ENSTBEG00000001995	526	0.011259	0.028872	0.789705	1.9985	6	3.5958;3.0145;2.0008;1.9962;0.65337;0.13851;
DOCK8	527	0.011284	0.029288	0.789705	0.9127	4	4.5298;4.016;1.6235;0.20187;
LAPTM4B	528	0.011288	0.029288	0.789705	0.53506	3	6.5714;2.0914;1.857;
ATP5PB	529	0.01129	0.029288	0.789705	1.8551	4	2.6339;2.0668;1.8418;1.8685;
OR6A2	530	0.011353	0.029288	0.789705	-1.1631	2	5.9863;2.8933;
PAH	531	0.011354	0.029288	0.789705	2.1978	5	3.9672;3.8173;2.7002;1.6953;0.77334;
SCFD2	532	0.011403	0.029288	0.789705	0.69551	3	4.1685;3.9487;1.9256;
UBL4A	533	0.011419	0.029288	0.789705	0.50304	4	6.6035;3.7887;0.6594;0.34667;
P2RY14	534	0.01142	0.029288	0.789705	0.59555	4	4.6478;3.9546;0.7573;0.4338;
ENSTBEG00000015828	535	0.011426	0.029288	0.789705	1.9029	4	3.9363;2.7133;2.8463;1.0925;
KCNE2	536	0.01146	0.029289	0.789705	2.283	6	3.3442;3.2505;2.4831;2.083;1.3423;0.47611;
IL25	537	0.011485	0.029289	0.789705	0.88074	4	6.2258;2.659;1.0437;0.71781;
GALM	538	0.011494	0.029289	0.789705	1.8919	4	4.9369;3.4441;1.9152;1.8685;
OR5W2	539	0.011501	0.029289	0.789705	2.0767	6	2.8857;2.7879;2.5538;1.5996;0.89871;0.2912;
GOSR2	540	0.011599	0.029729	0.789705	0.47155	3	5.7896;3.7764;1.0708;
ENSTBEG00000005575	541	0.011617	0.029729	0.789705	0.20942	4	6.4628;1.3425;0.32523;0.093607;
CC2D1A	542	0.011683	0.029729	0.789705	-0.92524	2	6.6075;2.4839;
LRRC45	543	0.011749	0.02973	0.789705	-0.66822	2	6.2746;0.57466;
ENSTBEG00000015547	544	0.011753	0.02973	0.789705	2.0354	6	2.8073;2.1225;2.0744;1.9964;1.2305;0.44735;
ZFP62	545	0.011799	0.02973	0.789705	1.4553	4	5.6533;2.7196;2.6194;0.29111;
TGFBR1	546	0.011815	0.030172	0.789705	-0.41739	2	6.4956;1.1327;
ENSTBEG00000007508	547	0.011822	0.030172	0.789705	0.8475	3	4.7384;3.8605;1.8594;
ENSTBEG00000004813	548	0.011835	0.030172	0.789705	2.1281	4	3.7881;3.2406;2.5736;1.6826;
KDM4C	549	0.011908	0.030173	0.789705	0.56625	3	4.0928;3.8853;1.4205;
NYX	550	0.011934	0.030619	0.789705	1.4906	4	4.5333;3.7613;1.8175;1.1637;
ENSTBEG00000012004	551	0.011946	0.030619	0.789705	0.20262	3	6.5191;1.7578;0.61408;
POLR2C	552	0.011969	0.030619	0.789705	1.7813	5	4.1174;3.9956;2.5703;0.99228;0.1656;
PTPRG	553	0.011995	0.030619	0.789705	2.1143	5	2.264;2.4944;2.379;1.9645;0.52863;
ZNF638	554	0.011998	0.030619	0.789705	1.7388	4	3.4058;3.2256;2.6487;0.82883;
SPATA19	555	0.012012	0.030619	0.789705	-0.19972	2	6.5554;1.8324;
ENSTBEG00000010963	556	0.012078	0.031308	0.789705	-1.3013	2	5.7545;1.5164;
ENSTBEG00000010045	557	0.012082	0.031308	0.789705	1.8042	6	3.831;3.7893;1.7726;1.8358;1.2121;0.027553;
UBE2R2	558	0.012117	0.031309	0.789705	0.75126	5	4.8671;3.2161;0.78766;0.71487;0.59125;
STPG2	559	0.012144	0.031309	0.789705	-0.025064	3	6.4103;1.5914;0.047598;
ENSTBEG00000011608	560	0.012171	0.031502	0.789705	2.1846	4	4.6915;3.5373;2.8795;1.4897;
RALGPS2	561	0.01221	0.031701	0.789705	1.0459	4	6.4276;2.6719;1.7822;0.30964;
ENSTBEG00000012017	562	0.012233	0.031701	0.789705	2.2972	5	3.1249;2.9575;2.755;1.8393;0.56143;
SST	563	0.012236	0.031701	0.789705	1.9952	5	3.0061;2.1615;2.3027;1.8288;0.52413;
FOXRED2	564	0.012239	0.031701	0.789705	0.58784	3	5.2167;3.8453;1.5125;
PGS1	565	0.012246	0.031701	0.789705	1.9348	4	5.3745;3.4711;2.8602;1.0095;
GPT2	566	0.012301	0.031895	0.789705	0.78941	4	4.0348;3.7416;1.389;0.1898;
ACSL5	567	0.012341	0.032112	0.789705	0.31125	3	6.4809;0.79668;0.68611;
SLC18A1	568	0.012353	0.032112	0.789705	1.3811	4	6.1422;3.9534;1.8056;0.95665;
DAPP1	569	0.012407	0.032299	0.789705	-0.82752	1	6.686;
MCM5	570	0.012437	0.0323	0.789705	2.0291	5	4.0211;2.7684;2.5924;1.4158;1.4658;
SKAP2	571	0.012471	0.032532	0.789705	1.6479	5	3.4464;3.066;2.6027;0.69307;0.19957;
NDUFS3	572	0.012473	0.032532	0.789705	-0.38731	2	6.5053;0.096583;
CD1D	573	0.012486	0.032532	0.789705	0.57628	4	5.7674;4.114;0.8527;0.29986;
INTS1	574	0.012504	0.032532	0.789705	1.5977	4	5.2635;3.0532;2.7483;0.44701;
ENSTBEG00000016099	575	0.012556	0.032532	0.789705	1.9852	5	3.1419;2.6342;2.0797;1.8907;1.3319;
ENSTBEG00000002278	576	0.012565	0.032532	0.789705	1.2147	3	4.3432;3.7923;2.4468;
ENSTBEG00000005761	577	0.012592	0.032532	0.789705	1.3483	4	5.4732;3.8534;2.1162;0.58047;
RASGRP3	578	0.012597	0.032532	0.789705	1.0651	3	5.4075;2.7436;2.6864;
ZZEF1	579	0.012605	0.032532	0.789705	1.2307	6	6.4196;1.8446;1.3399;1.1215;0.84197;0.10743;
FLAD1	580	0.012663	0.032737	0.789705	1.106	4	3.9925;3.9267;1.4121;0.79986;
ID2	581	0.012707	0.032737	0.789705	1.6222	4	3.6681;3.534;2.8612;0.38317;
ENSTBEG00000012809	582	0.012722	0.032737	0.789705	2.113	5	2.8733;2.6801;2.3255;1.9005;1.3271;
LYSMD2	583	0.012736	0.032737	0.789705	-0.016425	3	6.2006;2.0902;0.31788;
ENSTBEG00000001934	584	0.012752	0.032737	0.789705	-0.61906	3	5.2694;3.9529;0.01517;
NCOA4	585	0.012796	0.032738	0.789705	1.5188	4	4.2724;3.1786;2.6596;0.378;
ENSTBEG00000013262	586	0.012802	0.032738	0.789705	0.64416	4	6.2684;1.7048;1.1713;0.11701;
PDCD2L	587	0.012842	0.032738	0.789705	1.9646	4	4.6605;3.9465;2.4017;1.5276;
ABI2	588	0.012868	0.032738	0.789705	-0.036941	3	6.3452;2.5532;0.064673;
PTCH2	589	0.012873	0.032738	0.789705	2.0068	4	3.3615;2.7889;2.9105;1.2247;
ENSTBEG00000010764	590	0.012887	0.032996	0.789705	-0.1954	3	5.0355;3.8196;0.36832;
FAR1	591	0.012899	0.032996	0.789705	1.9524	5	3.1008;3.2516;2.7208;1.184;0.066595;
CTBS	592	0.012904	0.032996	0.789705	0.45394	3	4.0898;3.8038;1.9474;
DUOX1	593	0.012934	0.032996	0.789705	-0.50744	3	6.3591;3.752;0.67414;
ENSTBEG00000002291	594	0.012967	0.032996	0.789705	1.8271	6	3.2553;2.7914;2.7325;0.92168;0.73306;0.76324;
TMEM184B	595	0.012999	0.032996	0.789705	-0.40919	2	6.3815;2.3174;
SELENOT	596	0.013003	0.032996	0.789705	2.2944	4	3.2287;2.769;2.8747;1.8198;
RTTN	597	0.013003	0.032996	0.789705	1.6636	4	4.3042;4.0901;1.6778;1.6494;
TMPRSS11D	598	0.01302	0.033227	0.789705	1.8606	4	2.3442;1.9623;1.9259;1.7952;
PRKRIP1	599	0.013065	0.033444	0.789705	0.32067	4	6.3466;0.7097;0.61609;0.025261;
ENSTBEG00000006617	600	0.013095	0.032071	0.789705	1.3476	3	6.0183;2.8872;1.3476;
TRHR	601	0.013171	0.034136	0.789705	1.92	6	4.0307;3.6694;2.022;1.818;1.3468;0.6593;
PSMC5	602	0.013188	0.034136	0.789705	2.183	4	4.2315;3.3362;2.7882;1.5779;
PTPRE	603	0.013205	0.039133	0.789705	2.0563	4	3.4202;3.1537;2.7794;1.3332;
NKX6-1	604	0.013206	0.039133	0.789705	1.775	6	4.8031;3.4942;1.7756;1.7744;1.1049;0.94748;
PTGS1	605	0.01322	0.039133	0.789705	1.1979	4	4.8759;4.0225;1.1607;1.2351;
NT5DC1	606	0.013258	0.026197	0.789705	3.1244	3	3.3943;3.1244;0.28939;
ENSTBEG00000014645	607	0.013263	0.039133	0.789705	-0.8196	2	6.2522;1.8462;
SLC35B1	608	0.013265	0.039133	0.789705	1.1621	3	3.8851;2.9773;2.7977;
PKDCC	609	0.013292	0.039133	0.789705	1.9805	5	3.2432;3.0892;2.8152;1.1457;0.16055;
PCDH12	610	0.013328	0.039133	0.789705	0.28596	4	6.0906;1.8812;0.43801;0.1339;
OLFML2B	611	0.013394	0.039557	0.789705	0.71357	4	6.3907;1.9621;1.2511;0.17604;
PIH1D1	612	0.013395	0.039557	0.789705	2.0481	5	2.6571;2.2906;2.3148;1.8055;0.45395;
ASPM	613	0.01343	0.039558	0.789705	1.2046	4	4.5862;3.9042;2.222;0.1872;
ENSTBEG00000003108	614	0.01346	0.039773	0.789705	0.42071	3	6.13;3.0263;2.1927;
WNT3A	615	0.013519	0.040017	0.789705	0.86849	3	3.2475;2.9264;2.6692;
ENSTBEG00000012258	616	0.013521	0.040017	0.789705	0.35391	4	4.5723;3.8251;0.59493;0.1129;
HNRNPUL1	617	0.013526	0.040017	0.789705	1.7522	5	6.2339;2.4089;1.8622;1.6421;0.11282;
DEFB124	618	0.013531	0.040017	0.789705	-0.26193	3	4.6206;4.0132;0.43866;
CABCOCO1	619	0.013555	0.040017	0.789705	1.7895	5	4.6911;3.6931;2.0883;1.4906;0.084848;
COL19A1	620	0.013586	0.040017	0.789705	0.68886	4	5.2029;3.6022;1.0635;0.31418;
CPXCR1	621	0.013591	0.040017	0.789705	-2.4277	2	5.7661;0.85543;
NGF	622	0.013599	0.040017	0.789705	2.1146	4	3.5572;3.3335;2.7851;1.4442;
ENSTBEG00000003044	623	0.013665	0.040017	0.789705	0.99105	3	3.6483;2.7593;2.7009;
ENSTBEG00000008170	624	0.013723	0.040017	0.789705	0.52899	4	6.2574;1.7736;1.0383;0.019651;
FUCA2	625	0.013736	0.040017	0.789705	1.9419	5	3.4016;2.9155;2.6962;1.1875;0.14223;
RNF168	626	0.013753	0.040017	0.789705	1.9561	5	3.5561;2.5635;2.1249;1.7873;1.4493;
PARD6G	627	0.013789	0.040017	0.789705	-0.028892	3	6.207;2.0147;1.653;
NEFM	628	0.013798	0.040017	0.789705	-0.076488	3	4.6595;3.9032;0.32006;
ENSTBEG00000008255	629	0.013835	0.040017	0.789705	1.2238	4	4.5388;4.0404;1.8352;0.61241;
HYCC1	630	0.013843	0.040017	0.789705	2.123	5	3.2918;2.4932;2.4484;1.7976;0.29761;
DPH5	631	0.013854	0.040017	0.789705	-0.5131	1	6.1604;
LRRN1	632	0.013885	0.040017	0.789705	1.9784	4	3.1098;2.2999;2.0897;1.867;
DNAJC5B	633	0.01392	0.040017	0.789705	1.3852	4	6.084;2.4853;2.0949;0.67546;
CRYBB1	634	0.013946	0.040017	0.789705	2.3109	5	4.5881;3.0833;2.8399;1.7819;1.3454;
FASLG	635	0.013965	0.040017	0.789705	0.31886	5	4.0327;3.8312;0.59056;0.047167;0.036619;
ENSTBEG00000013760	636	0.013968	0.040017	0.789705	1.8494	5	2.6366;2.1307;1.9343;1.7645;0.79295;
ICAM3	637	0.013986	0.040017	0.789705	0.33116	4	6.388;0.66518;0.43271;0.22961;
CRHR2	638	0.014012	0.040256	0.789705	1.9451	5	2.8111;2.2743;2.2113;1.6789;1.3873;
ENSTBEG00000016723	639	0.01403	0.040256	0.789705	-0.73751	2	5.4611;3.8172;
PFKFB4	640	0.014052	0.040256	0.789705	-0.072106	3	6.1754;1.1457;1.3535;
KASH5	641	0.014095	0.040256	0.789705	0.80803	4	5.0422;3.9191;0.84793;0.76813;
SFXN2	642	0.014102	0.040256	0.789705	1.9114	5	3.0276;2.1012;1.9433;1.8795;1.4342;
EMILIN1	643	0.014117	0.040256	0.789705	0.7547	4	6.1043;1.9112;1.181;0.32839;
PELI1	644	0.014168	0.040257	0.789705	1.9549	5	5.0454;2.4567;2.0574;1.8524;1.2692;
SMIM41	645	0.01418	0.040257	0.789705	1.9582	4	4.7583;3.9239;2.6024;1.3139;
ENSTBEG00000017216	646	0.014183	0.019609	0.665814	2.495	2	2.599;2.3911;
MAP2K6	647	0.014183	0.040257	0.789705	-0.80176	3	6.2128;1.2845;0.37987;
ENSTBEG00000008503	648	0.014217	0.040257	0.789705	-0.68194	2	5.1805;3.9306;
MRPL46	649	0.014249	0.040257	0.789705	-1.6192	2	6.1182;0.91976;
GSDME	650	0.014286	0.040257	0.789705	1.8381	5	3.6228;3.018;1.8863;1.79;0.79511;
SYT12	651	0.014292	0.040257	0.789705	0.721	4	3.8236;3.7827;1.2195;0.22252;
HMGB3	652	0.014301	0.040257	0.789705	1.713	5	3.5162;1.7559;1.9057;1.6701;1.4563;
REXO5	653	0.014315	0.040257	0.789705	-0.26243	3	6.1788;2.3946;0.086507;
KLHDC10	654	0.014386	0.040717	0.789705	-0.00074754	3	5.1942;3.787;0.34997;
ENSTBEG00000005450	655	0.014415	0.040717	0.789705	0.5574	3	5.6218;3.8674;1.3552;
ENSTBEG00000004612	656	0.014435	0.040717	0.789705	2.2294	5	3.6953;2.6898;2.9156;1.769;0.46306;
ENSTBEG00000003312	657	0.014446	0.040717	0.789705	-0.87731	2	6.2432;0.58503;
ENSTBEG00000009764	658	0.014512	0.040717	0.789705	1.0016	5	6.2251;2.717;1.2896;0.71363;0.55234;
CHRM5	659	0.014518	0.040718	0.789705	1.4298	4	4.1218;3.5304;2.7862;0.073314;
CYB561	660	0.014574	0.040718	0.789705	2.192	5	2.9757;2.6125;2.6251;1.7714;1.1988;
ENSTBEG00000014267	661	0.014643	0.040718	0.789705	1.7605	6	2.948;2.7165;2.6897;0.83136;0.3028;0.11357;
RNF43	662	0.014643	0.040718	0.789705	-2.4242	1	6.1178;
SLC22A15	663	0.014673	0.040953	0.789705	2.0501	4	3.7624;3.1796;2.1443;1.9559;
MYOCD	664	0.014698	0.040953	0.789705	1.9716	4	3.8378;3.7381;2.1883;1.7549;
NMB	665	0.014708	0.040953	0.789705	1.214	3	3.5224;3.1273;2.7838;
NASP	666	0.014709	0.040953	0.789705	0.84926	4	6.0437;2.5069;1.465;0.2335;
ZSWIM2	667	0.014736	0.040953	0.789705	1.9824	4	4.0968;3.1708;2.6804;1.2844;
CZIB	668	0.014775	0.040953	0.789705	-0.92283	2	5.8674;2.6272;
PBLD	669	0.014823	0.040954	0.789705	0.56648	4	4.1993;3.7192;0.80544;0.32752;
GRK5	670	0.014824	0.040954	0.789705	0.99571	3	3.8804;3.8335;2.6375;
ENSTBEG00000016423	671	0.01484	0.040954	0.789705	0.89658	5	6.1601;1.5049;0.95383;0.83934;0.43237;
TRPA1	672	0.014906	0.040954	0.789705	0.49703	4	6.474;2.5818;0.54079;0.45327;
ENSTBEG00000011112	673	0.014921	0.041411	0.789705	1.9712	6	3.0359;2.134;2.1329;1.8095;0.87257;0.14544;
ENSTBEG00000016538	674	0.014925	0.041411	0.789705	1.8496	5	2.3363;2.4997;1.8465;1.8526;1.5316;
DTD1	675	0.014964	0.041411	0.789705	2.145	5	3.0383;3.162;2.6612;1.6287;0.89468;
ENSTBEG00000008151	676	0.014972	0.041411	0.789705	0.54586	4	5.961;3.5159;0.97906;0.11267;
SLC27A4	677	0.014996	0.041411	0.789705	1.8167	5	3.5731;2.1113;1.9919;1.6414;0.89965;
B3GALT6	678	0.015012	0.041411	0.789705	1.9916	5	2.4955;2.0601;2.0227;1.9606;0.26837;
CCDC198	679	0.015025	0.041411	0.789705	1.9491	4	3.6061;3.4124;2.5474;1.3508;
GBA2	680	0.015037	0.041412	0.789705	0.72155	3	6.1846;3.0839;2.1648;
ENSTBEG00000015811	681	0.015103	0.041412	0.789705	-0.050007	3	6.333;2.9459;0.87814;
SOGA3	682	0.015112	0.041412	0.789705	1.7751	5	2.9015;2.2819;1.8898;1.6604;0.61441;
GNA14	683	0.015124	0.041412	0.789705	1.4453	5	3.4392;3.1267;2.861;0.029688;0.0019401;
ENSTBEG00000007369	684	0.01514	0.041412	0.789705	1.5284	4	4.7503;3.7215;2.2686;0.78811;
TTYH3	685	0.015144	0.041412	0.789705	1.8118	5	3.4841;1.7929;1.8307;1.8609;0.54209;
CCDC82	686	0.015169	0.041659	0.789705	0.39853	3	6.2719;3.5631;0.81658;
MAOB	687	0.015204	0.041659	0.789705	1.9445	4	5.1283;2.3149;2.0138;1.8751;
ENSTBEG00000000478	688	0.015204	0.041659	0.789705	1.8939	4	5.2256;2.7301;2.6068;1.181;
SEPTIN7	689	0.015208	0.041659	0.789705	0.87628	3	5.8545;3.7483;2.1628;
USP30	690	0.015229	0.04166	0.789705	1.7583	4	2.81;2.7648;1.7621;1.7545;
ENSTBEG00000016608	691	0.015234	0.04166	0.789705	-0.018937	3	6.3395;2.0207;1.356;
KIF13B	692	0.015247	0.04166	0.789705	1.9255	5	4.0564;3.9816;2.3709;1.4801;0.91134;
DUSP16	693	0.015285	0.04166	0.789705	-0.77376	2	3.7947;3.7642;
ENSTBEG00000017448	694	0.015313	0.041928	0.789705	1.9758	4	3.5559;2.5251;2.6305;1.4265;
PKN2	695	0.015315	0.041928	0.789705	2.1981	5	5.2177;2.8435;2.5386;1.8576;0.16939;
CHD2	696	0.015366	0.041928	0.789705	-1.8	2	6.1531;0.83197;
ZNFX1	697	0.015399	0.041928	0.789705	1.2757	3	3.0192;2.6697;2.7129;
ENSTBEG00000005607	698	0.015431	0.041929	0.789705	1.8932	5	6.1546;2.8271;2.0223;1.764;1.0085;
TOR3A	699	0.01547	0.041929	0.789705	0.17395	3	4.3777;3.6998;0.54458;
LAMA2	700	0.015474	0.041929	0.789705	1.7104	5	2.4288;1.6768;1.9257;1.744;0.4469;
SEPTIN5	701	0.015496	0.041929	0.789705	1.8903	4	4.176;2.585;1.9402;1.8405;
ENSTBEG00000002671	702	0.015497	0.041929	0.789705	0.54826	4	5.8956;1.7649;0.79114;0.30539;
PLK4	703	0.015515	0.042149	0.789705	2.1545	4	3.9944;3.1236;2.6543;1.6548;
ENSTBEG00000001295	704	0.015554	0.042149	0.789705	1.8426	4	3.0747;2.0282;1.9531;1.7321;
ENSTBEG00000002393	705	0.015563	0.042149	0.789705	0.41729	4	5.796;1.765;0.51277;0.32181;
SLC24A3	706	0.015612	0.04215	0.789705	2.081	6	5.3177;2.8316;2.3689;1.7932;1.2845;0.25108;
ENSTBEG00000012197	707	0.015628	0.04215	0.789705	-0.78677	2	5.9882;1.797;
ADAM23	708	0.015642	0.036525	0.789705	2.3281	4	4.2226;2.5586;2.0975;1.4194;
CENATAC	709	0.015734	0.042404	0.789705	-0.069749	3	4.0446;3.9512;0.083665;
ENSTBEG00000002470	710	0.01576	0.042404	0.789705	0.92672	3	6.0405;2.4946;2.1498;
ENSTBEG00000006340	711	0.015792	0.042405	0.789705	1.9931	5	4.1863;3.3128;2.7463;1.2399;0.0098048;
DGKG	712	0.015815	0.042405	0.789705	1.9392	5	4.1301;3.3619;2.0709;1.8075;1.2433;
ENSTBEG00000005236	713	0.015825	0.042405	0.789705	-1.2165	2	6.3292;3.7817;
ENSTBEG00000006866	714	0.015842	0.042687	0.789705	1.6808	4	4.7105;3.7206;2.3444;1.0171;
SLC5A11	715	0.015872	0.042687	0.789705	-0.47158	2	4.2357;3.4256;
FLOT2	716	0.015892	0.042687	0.789705	1.2006	4	4.1225;3.5252;1.8431;0.55809;
GPSM2	717	0.015899	0.042687	0.789705	1.0224	3	3.4151;2.7103;2.6478;
ENSTBEG00000014455	718	0.0159	0.042687	0.789705	2.1231	5	3.609;2.6985;2.4498;1.7964;0.72602;
ENSTBEG00000005699	719	0.015949	0.042687	0.789705	1.8333	6	2.2907;2.2334;2.0054;1.6612;1.0137;0.86437;
ZFYVE19	720	0.015951	0.042687	0.789705	-0.81169	2	5.1221;3.8788;
ENSTBEG00000011859	721	0.015956	0.042687	0.789705	0.98487	4	6.0123;1.1736;0.97871;0.99104;
GOLM1	722	0.015975	0.042966	0.789705	1.7426	6	2.6564;1.9796;1.7032;1.782;0.9518;0.20693;
ENSTBEG00000013180	723	0.016022	0.043433	0.789705	0.088777	3	6.1513;2.1264;0.62619;
COMMD9	724	0.016031	0.043433	0.789705	2.2031	5	4.0196;3.2159;2.6512;1.7551;1.2721;
ITGB6	725	0.016045	0.043434	0.789705	1.6359	5	2.7375;2.7605;2.7117;0.56018;0.10052;
MYLK	726	0.01605	0.043434	0.789705	1.9082	4	3.4907;3.336;2.7829;1.0335;
REG4	727	0.016088	0.043939	0.789705	-1.0365	2	6.1384;0.26618;
BPIFC	728	0.016089	0.043939	0.789705	1.9098	5	3.5979;2.8621;2.7662;1.0534;0.44729;
EIF2D	729	0.016089	0.043939	0.789705	0.27803	3	3.9784;3.7377;0.68288;
NSUN4	730	0.016103	0.04394	0.789705	1.7812	4	3.1406;2.9242;1.7332;1.8292;
BMP2	731	0.016153	0.044199	0.789705	1.2817	4	6.0842;2.1287;1.4995;1.0638;
BEST1	732	0.016192	0.044199	0.789705	2.0217	5	5.0043;2.8107;2.8897;1.2328;1.0815;
FAAH	733	0.016198	0.044199	0.789705	2.0828	5	3.218;3.0706;2.3863;1.7793;1.4276;
ENSTBEG00000005459	734	0.016208	0.044199	0.789705	1.7559	6	2.3499;2.4058;1.7648;1.747;0.56829;0.073325;
STAC	735	0.016215	0.044199	0.789705	2.1822	5	5.3166;2.547;2.5782;1.8174;0.27003;
ENSTBEG00000000874	736	0.016219	0.044199	0.789705	1.559	6	3.9689;3.8856;2.3266;0.79133;0.39456;0.16834;
NAV3	737	0.016219	0.044199	0.789705	0.062339	3	6.1945;1.4568;1.0173;
ENSTBEG00000007565	738	0.016244	0.044199	0.789705	1.7524	4	3.0992;3.1685;1.7178;1.787;
PIR	739	0.016285	0.044199	0.789705	1.5763	5	6.0074;2.1894;1.9794;1.1732;0.20024;
OR10W1	740	0.016287	0.044199	0.789705	1.9048	6	2.9278;2.7873;2.2098;1.5998;1.3213;0.44952;
MPHOSPH8	741	0.016295	0.044199	0.789705	1.7335	5	3.2588;2.9129;2.754;0.71299;0.55518;
ECH1	742	0.016348	0.044199	0.789705	1.3856	4	3.8193;3.5816;2.1939;0.57738;
WWC2	743	0.01635	0.044199	0.789705	-1.4844	2	5.7728;1.885;
LIPG	744	0.016364	0.044199	0.789705	1.7875	5	4.8088;2.2305;1.7679;1.8071;1.5129;
HOXB2	745	0.016404	0.044199	0.789705	1.6025	5	3.8797;3.5429;2.7199;0.48503;0.43611;
DHX9	746	0.016416	0.044199	0.789705	-0.35171	3	6.2954;2.4445;0.057008;
ENSTBEG00000016892	747	0.01642	0.044199	0.789705	1.9949	5	4.3775;2.5457;2.1123;1.8775;0.21402;
DYNC1LI1	748	0.016459	0.044199	0.789705	1.0111	3	3.6327;3.1167;2.5932;
ENSTBEG00000005627	749	0.016481	0.04447	0.789705	-0.99787	2	4.2887;1.9637;
SIK2	750	0.016547	0.044743	0.789705	-1.5108	1	6.2513;
ENSTBEG00000012544	751	0.016589	0.044743	0.789705	0.063813	4	3.8679;3.8023;0.098327;0.029299;
YTHDF3	752	0.016613	0.044743	0.789705	1.0183	4	6.1297;1.4898;1.096;0.94061;
FNBP1L	753	0.016668	0.044743	0.789705	1.7288	5	4.9312;2.9534;1.7409;1.7167;0.45588;
GGT6	754	0.016678	0.044743	0.789705	1.5054	4	6.2435;3.2249;1.5379;1.473;
PEX3	755	0.016688	0.044743	0.789705	1.6617	4	3.8188;3.0408;2.7108;0.6126;
MPP1	756	0.016708	0.044743	0.789705	1.9019	5	3.7091;2.6684;2.053;1.7507;0.24151;
ENSTBEG00000010422	757	0.01671	0.044743	0.789705	-0.10422	3	3.8794;3.6628;0.086124;
TFF2	758	0.016744	0.044743	0.789705	1.025	5	6.2152;1.8071;1.0978;0.95232;0.49005;
SOSTDC1	759	0.01676	0.044743	0.789705	1.0407	4	3.8351;3.9212;1.2667;0.81463;
MAP3K1	760	0.016778	0.044743	0.789705	1.7272	5	3.4889;2.9259;2.5684;0.88607;0.75494;
ENSTBEG00000016312	761	0.016783	0.044743	0.789705	1.8037	6	3.0981;3.1708;1.8312;1.7762;1.1257;0.7003;
INCENP	762	0.016791	0.044743	0.789705	0.50277	3	4.2581;3.6707;1.0504;
ENSTBEG00000017255	763	0.016808	0.044743	0.789705	1.834	4	3.7973;2.8176;2.6161;1.0519;
ENSTBEG00000007325	764	0.016809	0.044743	0.789705	0.0073762	3	6.1759;3.3512;0.78353;
ENSTBEG00000009619	765	0.01682	0.044743	0.789705	2.0545	5	3.2804;2.6634;2.3953;1.7137;0.65686;
OLFM1	766	0.016828	0.044743	0.789705	2.199	4	4.0796;2.8694;2.7786;1.6195;
B4GALT5	767	0.01684	0.044743	0.789705	1.8885	5	3.3365;2.5875;1.9928;1.7843;0.65927;
ENSTBEG00000016297	768	0.016851	0.044743	0.789705	1.3354	5	3.5616;3.844;1.4862;1.1846;0.75576;
ENSTBEG00000000512	769	0.016868	0.044743	0.789705	0.63368	3	4.7813;3.3242;2.7773;
STIP1	770	0.016875	0.044743	0.789705	0.15381	3	6.2181;2.7931;1.1463;
BMPR2	771	0.016879	0.044743	0.789705	1.9199	5	3.0215;2.5577;2.7314;1.2821;0.38363;
NT5DC4	772	0.016918	0.044743	0.789705	1.7115	4	2.6824;2.5949;1.6128;1.8101;
KANSL3	773	0.016979	0.044743	0.789705	2.1534	5	4.8015;3.8115;2.6904;1.6165;0.79317;
CASP3	774	0.016983	0.044743	0.789705	-1.2567	2	3.9295;3.7418;
PRRC2A	775	0.017006	0.044743	0.789705	-1.4652	1	5.9694;
SCUBE1	776	0.017025	0.044743	0.789705	1.2357	3	4.6964;2.7161;2.5988;
KRT23	777	0.017058	0.044743	0.789705	1.9627	4	4.1188;3.7386;2.254;1.6715;
RNF133	778	0.017072	0.044743	0.789705	1.346	5	6.1783;2.1531;1.4143;1.2776;0.60185;
ENSTBEG00000014930	779	0.017111	0.036987	0.789705	2.415	3	2.9717;2.4543;2.415;
EIF2S2	780	0.017133	0.045006	0.789705	1.7787	4	3.1133;2.6184;1.8552;1.7022;
PBX1	781	0.017137	0.045006	0.789705	1.4617	4	5.9432;1.811;1.6995;1.2239;
STK10	782	0.017144	0.045006	0.789705	1.8205	4	4.9687;1.8286;1.8124;1.856;
HLF	783	0.01715	0.045287	0.789705	1.8387	5	2.999;2.5146;1.9445;1.733;1.4565;
LYST	784	0.017187	0.045287	0.789705	0.59947	4	5.4335;3.8271;0.75751;0.44144;
TDRKH	785	0.017203	0.045287	0.789705	-1.4179	1	5.8574;
ENSTBEG00000017726	786	0.017208	0.045287	0.789705	0.58383	3	2.8845;2.8666;2.702;
POLR3H	787	0.017217	0.045287	0.789705	1.8763	4	3.6531;2.7113;2.0728;1.6798;
GPR149	788	0.017238	0.045558	0.789705	1.6981	4	3.3336;3.2487;2.6911;0.70505;
ENSTBEG00000008869	789	0.01724	0.045558	0.789705	2.0269	5	3.9161;3.3606;2.2209;1.8329;1.3533;
DNMT3L	790	0.017334	0.045857	0.789705	-1.2542	2	6.2744;2.2341;
ENSTBEG00000014712	791	0.017344	0.012096	0.644355	4.4931	1	4.4931;
ENSTBEG00000002032	792	0.017361	0.045857	0.789705	1.5765	5	4.7312;3.6476;1.9922;1.1608;0.20798;
UBE4B	793	0.017366	0.045857	0.789705	2.1648	5	4.2752;2.7211;2.6516;1.6779;1.3831;
PCDHAC2	794	0.017381	0.045857	0.789705	1.8241	4	2.4659;2.2993;1.9263;1.7219;
FAM111B	795	0.017399	0.045857	0.789705	0.41833	4	6.1847;3.1797;0.79366;0.042996;
SUV39H2	796	0.017427	0.045857	0.789705	1.8011	4	3.1688;2.864;1.8205;1.7817;
ENSTBEG00000013638	797	0.017433	0.045857	0.789705	0.14701	5	5.3011;3.5856;0.15639;0.13764;0.083334;
DCAF1	798	0.017465	0.045857	0.789705	1.1275	5	6.0379;2.5877;1.6765;0.57855;0.3967;
SLC35D1	799	0.017531	0.046315	0.789705	0.13815	3	5.9326;1.5795;1.2107;
ENSTBEG00000002611	800	0.017567	0.046573	0.789705	-0.041844	3	4.7221;3.9829;0.28201;
ENSTBEG00000007299	801	0.017598	0.046574	0.789705	1.7865	4	3.0659;3.1312;2.7204;0.85262;
SPACA1	802	0.017608	0.047066	0.789705	0.75028	4	4.4681;3.8098;1.1952;0.30534;
SERPINA11	803	0.017618	0.047066	0.789705	1.9739	5	4.6348;2.9884;2.5427;1.405;0.77004;
TEKT5	804	0.017662	0.047338	0.789705	0.22821	5	6.0237;1.4593;0.19682;0.23118;0.22523;
ENSTBEG00000013474	805	0.017727	0.047604	0.789705	0.51927	4	5.3577;1.155;0.81719;0.22135;
ENSTBEG00000016115	806	0.017732	0.047604	0.789705	0.2821	3	4.3225;3.9082;0.93687;
ENSTBEG00000009677	807	0.017737	0.047604	0.789705	2.0021	4	2.9017;2.2743;2.2884;1.7299;
E2F2	808	0.017753	0.047605	0.789705	0.76709	3	4.179;3.575;1.6758;
HDAC10	809	0.017846	0.048108	0.789705	1.6402	4	3.1889;2.2482;1.5735;1.707;
ENSTBEG00000010187	810	0.017852	0.048108	0.789705	1.4657	4	3.0314;2.895;2.5179;0.41347;
PCDH20	811	0.017858	0.048108	0.789705	-0.15497	3	5.9857;0.30918;0.21778;
ENSTBEG00000010112	812	0.01786	0.048108	0.789705	1.9095	5	2.4698;2.5022;2.0416;1.7775;0.66023;
NDUFS4	813	0.017914	0.048108	0.789705	1.7809	5	4.0998;2.7052;2.4895;1.0722;0.64995;
ENSTBEG00000014946	814	0.017924	0.048108	0.789705	-0.20693	3	6.0598;0.58473;0.029094;
SLC25A32	815	0.017938	0.048109	0.789705	1.8494	5	4.3796;2.1791;1.9883;1.7105;1.5643;
PARP8	816	0.017951	0.048109	0.789705	1.2776	3	3.4108;3.1177;2.7884;
ENSTBEG00000009195	817	0.017972	0.048109	0.789705	1.4427	5	5.2267;2.4627;2.5018;0.42267;0.40357;
ENSTBEG00000006083	818	0.017989	0.048109	0.789705	-0.48945	2	6.0008;3.523;
ENSTBEG00000017552	819	0.018055	0.048109	0.789705	1.196	6	6.0425;1.3084;0.99662;1.195;1.1971;0.14348;
SLC35B4	820	0.018084	0.048398	0.789705	2.1775	4	3.5941;2.603;2.5146;1.8404;
CDH17	821	0.018107	0.048654	0.789705	0.40018	3	5.289;3.4734;2.267;
DDX59	822	0.01812	0.048654	0.789705	-1.7531	2	5.8335;0.25649;
PKD1L2	823	0.018149	0.048655	0.789705	0.61317	4	4.9929;3.614;1.0426;0.18379;
NFX1	824	0.018245	0.048938	0.789705	2.1341	4	3.9754;3.6794;2.6138;1.6543;
ENSTBEG00000004246	825	0.018251	0.048938	0.789705	0.6359	4	6.0444;1.978;1.2137;0.058125;
ENSTBEG00000002642	826	0.018259	0.048938	0.789705	1.7552	4	3.5684;2.734;1.7693;1.7411;
SNX24	827	0.018285	0.048938	0.789705	1.1514	4	4.4005;3.6447;1.2655;1.0372;
L3MBTL4	828	0.018317	0.048938	0.789705	-1.2178	1	5.9954;
GART	829	0.018359	0.048938	0.789705	1.3588	4	4.131;3.5527;2.4113;0.30639;
ENSTBEG00000014790	830	0.018367	0.048938	0.789705	1.7422	4	3.2637;2.9648;2.6758;0.80871;
SELENOS	831	0.018369	0.048938	0.789705	1.0115	4	4.3965;3.5073;1.7743;0.24873;
ENSTBEG00000005094	832	0.018377	0.048938	0.789705	1.7859	4	3.6938;2.2241;1.9089;1.6628;
NTRK3	833	0.018382	0.048938	0.789705	1.2257	4	6.0772;2.0972;2.0745;0.37699;
ENSTBEG00000014078	834	0.01839	0.048938	0.789705	1.6058	5	4.0307;3.5572;1.6034;1.6081;0.99615;
ETNK2	835	0.018442	0.048939	0.789705	1.6702	5	2.4803;1.9951;1.7232;1.6173;1.0796;
ENSTBEG00000013110	836	0.018448	0.048939	0.789705	0.70768	4	5.6335;1.8309;1.3803;0.035113;
HEXB	837	0.018454	0.048939	0.789705	0.082619	3	3.8978;3.7363;0.6862;
ENSTBEG00000005828	838	0.018471	0.048939	0.789705	1.9501	4	3.5923;2.2186;2.3074;1.6816;
ENSTBEG00000004452	839	0.018493	0.030418	0.789705	1.8974	2	5.3173;1.8974;
PQBP1	840	0.018505	0.048939	0.789705	1.8852	5	4.2485;2.9424;2.4349;1.3355;0.76159;
ENSTBEG00000016075	841	0.018513	0.048939	0.789705	-0.10964	3	5.9199;0.5193;0.042497;
ENSTBEG00000014032	842	0.018558	0.048939	0.789705	1.1977	3	3.4034;2.6507;2.6026;
TFIP11	843	0.018563	0.048939	0.789705	1.4034	4	5.5615;3.2874;2.4973;0.30946;
BMAL2	844	0.018579	0.048939	0.789705	0.81549	4	5.645;2.3918;1.3557;0.27527;
RHOD	845	0.018612	0.048939	0.789705	1.0618	5	4.2259;3.5618;1.4364;0.68714;0.38251;
ALX1	846	0.018644	0.049491	0.789705	1.7264	4	3.6717;3.6651;2.0437;1.409;
SLC7A14	847	0.018655	0.049491	0.789705	1.2975	5	4.2393;3.6059;1.3217;1.2733;0.47351;
ENSTBEG00000008245	848	0.018665	0.049491	0.789705	1.5794	5	3.3978;3.785;1.6035;1.5552;0.93436;
ENSTBEG00000013107	849	0.018681	0.026346	0.789705	2.3862	1	4.9918;
PFKM	850	0.018705	0.049491	0.789705	1.941	5	3.5051;3.3485;2.1111;1.7708;1.28;
RNF103	851	0.01871	0.049491	0.789705	-0.094846	2	6.0278;2.9371;
ENSTBEG00000007785	852	0.018735	0.049491	0.789705	1.6899	4	2.6791;2.6034;2.5311;0.84871;
OR1K1	853	0.018751	0.049492	0.789705	1.7012	5	3.7337;2.4039;1.6551;1.7473;0.44861;
ARMC12	854	0.018767	0.049492	0.789705	1.2895	3	3.6542;3.418;2.6852;
SCYL3	855	0.018771	0.049492	0.789705	-0.063173	2	5.8096;3.7072;
GPX1	856	0.018775	0.049492	0.789705	0.27779	4	6.0095;3.5862;0.39399;0.1616;
CDC7	857	0.018776	0.049492	0.789705	1.8068	4	3.4129;2.6972;2.0103;1.6032;
ENSTBEG00000006325	858	0.018793	0.049492	0.789705	0.42531	4	4.1719;3.7253;0.4567;0.39393;
THRAP3	859	0.018841	0.049492	0.789705	-4.3852	2	6.1351;0.25473;
RAB5A	860	0.018842	0.049492	0.789705	2.1202	4	3.7967;2.7156;2.6228;1.6176;
ENSTBEG00000002950	865	0.018954	0.041959	0.789705	0.53354	3	5.6623;1.0343;0.032756;
ENSTBEG00000001705	915	0.020267	0.032786	0.789705	2.7996	2	3.4414;2.7996;
YTHDC2	922	0.020382	0.017125	0.644355	4.4898	1	4.4898;
ENSTBEG00000009769	928	0.020525	0.034086	0.789705	3.1679	2	4.8036;1.5322;
CXCR6	938	0.020733	0.035264	0.789705	2.8152	3	3.405;2.8152;0.67712;
ENSTBEG00000011595	940	0.02077	0.035264	0.789705	2.6147	2	4.1217;2.6147;
TMSB4X	1032	0.023492	0.048415	0.789705	0.88883	3	5.0405;1.4453;0.33239;
ENSTBEG00000006351	1094	0.025582	0.043716	0.789705	2.1653	2	2.1736;2.1569;
ENSTBEG00000017349	1120	0.026375	0.044029	0.789705	1.1119	1	4.5465;
ENSTBEG00000001005	1129	0.026747	0.044029	0.789705	2.4193	2	4.4644;0.3742;
ENSTBEG00000002585	1155	0.027466	0.022048	0.725919	3.9999	1	3.9999;
CCM2	1165	0.027717	0.04403	0.789705	2.1823	2	2.3393;2.0253;
ENSTBEG00000005335	1348	0.03517	0.028021	0.789705	3.8955	1	3.8955;
