# Supplementary material for: Tree Shrew Genome-Wide CRISPR Screen Identifies RNF6 as a Proviral Host Factor for Zika Virus Replication in Brain Microvascular Endothelial Cells
Source: Viruses. 2026 Mar 5;18(3):323. doi: 10.3390/v18030323 (PMC13030181; doi:10.3390/v18030323)
Supplement: Supplementary file 1 [file viruses-18-00323-s001.zip › Table S2. List of primers, probe and siRNAs in this study..xlsx]

## Sheet:  List of
primers	Gene	Sequence (5'-3')
	GAPDH-F	GCTGGTGCCGAGTATGTTGTG
	GAPDH-R	AGTGATGGCGTGGACTGTGGT
	RNF6-F	GCAGCAAGAGCGTCTCCATAGAG
	RNF6-R	TCCAGGGGTGCCGAAAAGATTATG
	DNAL1-F	TCCATGCTTGCTAACTGCGA
	DNAL1-R	TCTCCTACTGCTTCCAGTCCA
	AGK-F	GCGTTGAAGTTAGCAAGTATTGGTATC
	AGK-R	AGATAGAGGCTTGATGAGTCTGAGG
	RECK-F	GGCTGCTGTGAACTGGCTATTG
	RECK-R	CAACACACCGAACCCATTTCATTTC
	CCN6-F	GAGAAGCAGACGCACATCAGC
	CCN6-R	TACAGCATCCACAGCCATCCC
	IFN-α-F	GCTGAATGACCTGGAAGCCTGTG
	IFN-α-R	TCCTCACAGCCAGAATGGAGTCC
	IFN-β-F	CGTACCTGAAGACTGCCTCA
	IFN-β-R	GGAACTGCTGTGGTCGTTGA
	Viperin-F	CTTGGTGCCCGAATCTAA
	Viperin-R	GCTTCTTCCACTCCGACAT
	MX1-F	TATAACCAGGGTGGCTGTG
	MX1-R	CTGGCTTTGTCAAGATTCCTAT
	ISG15-F	CCAAGAAGATCGGTGTGCCT
	ISG15-R	AGAACAAGTCAGCCTGCACA
	USP18-F	AGGAACTCACGGACAGACA
	USP18-R	GGGCAATCACAGCGAAGA
	OAS1-F	CAAGAAAGCCATCAACATCA
	OAS1-R	CCCTTCACCACCTTCACTA
	ZIKV-NS1-F	GGTCAGCGTCCTCTCTAATAAACG
	ZIKV-NS1-R	GCACCCTAGTGTCCACTTTTTCC
probe	ZIKV-NS1-Probe	CTCTCCCATTATGCCTAGGCCAGCGGC
siRNAs	si-NC-F	UUCUCCGAACGUGUCACGUTT
	si-NC-R	ACGUGACACGUUCGGAGAATT
	si-RNF6-F	GAAGCCUAUUACCAGUUUATT
	si-RNF6-R	UAAACUGGUAAUAGGCUUCTT
	si-DNAL1-F	GGGCUGAAUUUGUGAAGCUTT
	si-DNAL1-R	AGCUUCACAAAUUCAGCCCTT
	si-AGK-F	GGACAGACCAGUAGUUUGATT
	si-AGK-R	UCAAACUACUGGUCUGUCCTT
	si-RECK-F	GCAGGCAUCUUCAAAGAAUTT
	si-RECK-R	AUUCUUUGAAGAUGCCUGCTT
	si-CCN6-F	GAUGCUGUGUCCCUAAUAATT
	si-CCN6-R	UUAUUAGGGACACAGCAUCTT
