# Supplementary material for: Tree Shrew Genome-Wide CRISPR Screen Identifies RNF6 as a Proviral Host Factor for Zika Virus Replication in Brain Microvascular Endothelial Cells
Source: Viruses. 2026 Mar 5;18(3):323. doi: 10.3390/v18030323 (PMC13030181; doi:10.3390/v18030323)
Supplement: Supplementary file 1 [file viruses-18-00323-s001.zip › Table S3. Host and viral proteins interacting with RNF6 during ZIKV infection, identified through IP-MS..xlsx]

## Sheet: IP-MS_host
		MOI=0.1	MOI=0.1	MOI=0.1	MOI=1	MOI=1	MOI=1	Mock
Accession	Symbol	IP-MS 24hpi_LFQ.intensity	IP-MS 36hpi_LFQ.intensity	IP-MS 48hpi_LFQ.intensity	IP-MS 24hpi_LFQ.intensity	IP-MS 36hpi_LFQ.intensity	IP-MS 48hpi_LFQ.intensity	IP-MS Mock_LFQ.intensity
TSDBTID.9826.6	KRT32	0	0	13.9331	0	ss	0	15.9269
TSDBTID.13361.4	TPM2	21.869	23.0265	22.1432	20.8219	21.3735	21.3713	23.1517
TSDBTID.10004.1	FLOT2	0	0	15.4652	13.0468	14.6211	12.6423	16.0381
TSDBTID.10006.1	MYO18A	17.2729	0	17.7354	18.6114	18.8655	16.0488	16.5426
TSDBTID.10073.1	ENO3	15.4323	0	15.7841	14.3613	15.6099	14.8815	14.4037
TSDBTID.25907.1	RPL26li13	0	0	15.7441	15.0298	15.0849	0	14.9462
TSDBTID.10115.2	MYH10	0	0	15.0124	15.1636	15.7958	0	14.3156
TSDBTID.10131.1	MYH3	0	0	14.6745	0	0	0	15.9624
TSDBTID.10197.6	MPRIP	17.3068	0	17.7845	17.3128	16.8307	0	16.6213
TSDBTID.10218.1	GPS1	0	0	14.4893	0	0	14.1203	0
TSDBTID.10224.2	MRPL12	0	0	14.3103	14.4404	14.4064	13.0955	0
TSDBTID.10231.3	BAIAP2	14.5605	0	14.6648	13.9837	15.1349	0	16.4837
TSDBTID.10255.2	SEPTIN9	0	0	13.6324	14.2739	13.3691	0	0
TSDBTID.10293.1	RPL38li2	17.0395	16.4676	17.0023	17.692	17.4012	17.4366	17.7956
TSDBTID.10309.11	PSMD12	15.7233	0	15.3703	15.0532	15.0345	0	15.0831
TSDBTID.10318.2	PSMC5li1	16.7082	0	16.7869	17.3409	17.7635	16.3653	16.5299
TSDBTID.3092.2	VPS25	0	0	0	14.0688	12.7816	0	0
TSDBTID.10389.1	HSPD1li4	16.9179	0	16.8653	16.8123	17.2072	17.7818	15.248
TSDBTID.10396.1	PSMD3	14.7787	0	14.6144	14.8877	14.9261	14.5755	14.6004
TSDBTID.10406.3	LASP1	0	0	12.4803	12.3822	12.8547	0	13.6736
TSDBTID.10407.1	PSMB3	15.5009	0	0	0	0	0	15.5008
TSDBTID.18221.1	CBX3li8	13.5668	0	15.2203	13.5799	13.2024	0	14.9198
TSDBTID.10427.3	SNF8	0	0	0	0	0	0	0
TSDBTID.10433.1	PHBli4	18.2705	0	18.3519	18.5919	18.4729	18.6391	17.382
TSDBTID.10439.2	PPP1R9Bli1	12.8229	0	14.31	13.0316	12.7883	0	13.4804
TSDBTID.10443.1	LRRC59	14.9704	0	0	15.6236	15.2016	15.5969	13.9409
TSDBTID.10480.1	ARPC5	0	0	16.4444	15.0904	14.7098	16.6575	16.1317
TSDBTID.10563.1	PARP1li1	0	0	15.3836	11.3114	0	0	0
TSDBTID.10570.1	PYCR2	13.8897	0	14.6444	14.7744	14.723	0	13.179
TSDBTID.10588.3	BPNT1	14.2436	0	14.3102	16.8359	15.8193	13.7872	14.2379
TSDBTID.1072.1	RPS15li1	0	0	17.2292	17.4356	16.7819	17.0882	17.1013
TSDBTID.1074.1	CIRBP	0	0	14.1853	13.3514	0	0	15.6253
TSDBTID.10868.1	PRDX6	17.4404	15.4111	16.232	16.7887	15.1204	15.5054	15.8616
TSDBTID.10878.8	FH	16.0625	0	14.8986	16.4255	14.7695	15.7249	15.275
TSDBTID.10889.2	HNRNPUli1	17.7812	16.8438	18.3609	18.9071	19.2531	17.2905	17.913
TSDBTID.109.1	MVP	18.6312	0	19.1245	19.0069	19.9882	18.1307	15.8284
TSDBTID.431.1	PRDX3li2	0	0	0	0	0	0	0
TSDBTID.1107.1	RPL13	17.9193	18.3274	18.5758	18.3318	18.6089	17.9949	19.3668
TSDBTID.11089.1	LDHA	18.53	0	18.1702	18.6025	17.9883	17.757	17.2311
TSDBTID.11089.2	LDHA	0	0	15.4956	16.4797	14.9409	0	14.7599
TSDBTID.11118.1	RCN1	17.2875	0	16.999	17.2236	16.636	0	17.1189
TSDBTID.11120.1	EIF3Mli1	14.7532	0	12.472	11.4666	0	0	15.6931
TSDBTID.11132.3	CD44	0	0	0	0	0	0	0
TSDBTID.11189.2	CAVIN3	0	0	14.3148	12.1624	13.1686	0	0
TSDBTID.112.1	ALDOA	18.1577	15.2904	18.859	19.5374	20.2651	18.9276	17.5631
TSDBTID.11220.3	HBG	14.1991	0	14.2152	11.7736	13.8841	14.8317	13.8728
TSDBTID.11294.1	RHOG	0	0	12.7576	13.6417	13.2922	0	0
TSDBTID.11326.1	RPS3	18.8699	18.6819	18.851	18.6701	18.2009	18.6592	20.508
TSDBTID.11327.2	SERPINH1	15.772	0	14.3686	12.4745	0	12.8741	15.608
TSDBTID.11347.1	RPL9li18	13.8434	0	14.5516	14.6327	13.7091	0	14.6857
TSDBTID.11375.1	CORO1B	0	0	0	14.1307	14.6615	0	0
TSDBTID.11376.1	PPP1CA	18.5717	17.3702	18.1236	17.8138	17.7125	17.0898	18.2687
TSDBTID.11398.1	CFL1	14.6922	0	17.4139	17.6767	18.1915	18.2978	16.7175
TSDBTID.11410.1	FAUli1	19.6315	17.7474	18.1025	18.3737	19.2269	19.0936	19.6088
TSDBTID.11417.1	EHD1	0	0	12.5608	14.497	13.2714	0	0
TSDBTID.11422.1	TRMT112	0	0	12.7615	0	0	0	13.4553
TSDBTID.11448.1	EEF1Gli3	18.8124	0	18.5214	19.0104	18.734	18.8182	17.9608
TSDBTID.11449.1	AHNAK	0	0	0	15.4165	18.046	0	0
TSDBTID.11449.2	AHNAK	0	0	14.2837	14.0082	0	0	0
TSDBTID.11449.6	AHNAK	18.3094	0	17.9914	18.8256	19.1414	18.1715	18.0855
TSDBTID.794.1	FTH1li8	0	0	14.0299	13.1468	14.0048	0	13.8145
TSDBTID.11480.1	MRPL16	0	0	0	0	0	0	0
TSDBTID.2459.1	HMGB1li17	0	0	14.6128	12.0655	14.2223	0	16.7885
TSDBTID.11561.1	COPB1	16.2489	16.6509	16.0443	16.2771	15.4284	15.6444	15.9853
TSDBTID.11583.1	TSG101	0	0	0	14.1773	14.0568	0	0
TSDBTID.11609.3	LIN7C	0	0	14.7621	14.5413	14.0662	0	14.6518
TSDBTID.1162.1	CTNNB1	14.9745	0	14.4236	13.5015	12.709	14.7871	13.7375
TSDBTID.11631.4	CSTF3	0	0	0	15.2481	15.7074	0	0
TSDBTID.11667.1	EIF3F	15.1779	0	15.2531	15.5542	15.6693	0	16.2331
TSDBTID.11784.1	PSMC3	14.4802	0	16.3045	16.5747	17.816	14.8124	14.7228
TSDBTID.15916.1	DYNLL1li2	13.8555	0	14.6828	14.4408	12.3068	13.4682	14.4502
TSDBTID.11840.1	NAP1L4	14.4598	0	0	15.8103	14.9499	0	0
TSDBTID.1185.1	RPL21li120	0	0	15.5124	15.6988	16.5445	14.5156	16.6855
TSDBTID.11850.5	CTTN	20.257	21.1501	20.6392	19.2434	18.892	20.7029	20.2256
TSDBTID.11866.1	NDUFV1	0	0	14.3301	15.7343	14.5655	0	14.328
TSDBTID.11867.2	GSTP1	18.4163	15.8496	18.729	19.2818	18.9411	18.3211	18.1072
TSDBTID.11882.4	RBM4	16.0999	16.1545	16.3145	15.8256	14.7108	15.0655	18.966
TSDBTID.11924.4	FKBP2	14.7822	0	14.1794	15.3881	14.7781	0	13.8622
TSDBTID.20520.1	STIP1li6	0	0	0	12.5855	13.6862	0	0
TSDBTID.23379.4	RPL17li32	14.572	0	14.8389	12.9897	0	13.4812	15.5578
TSDBTID.1200.1	G6PD	0	0	0	0	0	0	0
TSDBTID.12066.1	HSD17B4	15.267	0	14.0971	16.5994	16.2125	15.0294	14.425
TSDBTID.12075.2	SNX2	0	0	12.2533	14.2428	13.4259	0	0
TSDBTID.12112.1	HSPA4	14.8747	0	15.4128	15.7344	15.5056	14.8436	14.539
TSDBTID.12221.1	G3BP1	20.0943	0	17.5587	17.2969	17.8778	14.2353	19.2782
TSDBTID.12253.1	RARS1	0	0	13.6161	14.3161	12.931	13.8781	12.8669
TSDBTID.12264.1	NPM1li8	18.7847	18.4655	18.9687	19.3144	19.5515	19.3856	18.9042
TSDBTID.12283.1	ERGIC1	0	0	13.3725	13.185	0	0	0
TSDBTID.12340.1	CANX	0	0	14.1792	15.5993	14.7532	14.6004	14.1777
TSDBTID.124.4	MYH11	17.2303	0	19.4234	18.3792	19.3974	16.534	17.2103
TSDBTID.12432.1	P4HA2	0	0	0	13.0094	11.0658	0	0
TSDBTID.12447.1	VDAC1li3	0	0	13.9191	12.41	13.892	0	14.458
TSDBTID.12448.1	EIF4A2li2	18.8871	17.3867	17.6928	18.6047	19.1424	18.4014	18.6626
TSDBTID.12449.1	PPP2CA	16.7247	0	15.5429	15.5262	15.1856	15.7828	15.2055
TSDBTID.12456.1	MACROH2A1	0	0	0	14.7666	14.0799	0	0
TSDBTID.19942.1	GDI2li5	16.7325	0	14.1901	15.1863	12.6103	0	16.2664
TSDBTID.12470.5	HNRNPA0	16.6357	0	16.3942	16.7043	14.1053	16.0108	17.0907
TSDBTID.12476.1	HSPA9li1	17.522	16.5976	18.4662	18.4132	18.8519	18.5414	18.1886
TSDBTID.12486.9	PFDN1	0	0	0	14.1107	14.3643	14.0085	0
TSDBTID.12491.1	HARS1	0	0	0	13.6932	13.2555	0	0
TSDBTID.19995.1	CSNK1A1li3	0	0	12.8258	0	0	0	13.9683
TSDBTID.12545.1	RPS14	17.4025	0	17.4428	17.8885	17.7167	17.465	18.9299
TSDBTID.12609.2	DBN1	0	0	15.3404	16.5233	15.6918	17.308	0
TSDBTID.23847.1	DNAJA1li27	0	0	13.1432	14.44	14.6453	0	13.2604
TSDBTID.12679.4	ATP6V1E1li2	0	0	15.1855	13.2112	13.5232	15.5288	14.1812
TSDBTID.14447.2	HMGB2li5	15.1808	16.3252	14.4635	0	0	0	16.3729
TSDBTID.12713.4	ABI1	16.7179	0	15.1716	16.9056	16.8218	0	15.423
TSDBTID.24013.1	H2AJ	20.804	21.408	21.3852	22.6036	21.9685	21.3087	22.4947
TSDBTID.1280.1	H1-3	0	0	16.4546	14.9614	14.1302	15.2009	16.2695
TSDBTID.12820.2	FSCN1	15.4417	18.1586	15.9229	0	0	17.2929	0
TSDBTID.1286.1	EEF1E1	0	0	15.1567	15.0325	13.7196	15.5627	0
TSDBTID.12885.1	YWHAG	17.1488	17.2132	17.6659	17.5202	18.6953	17.3263	17.1212
TSDBTID.12905.4	GTF2I	17.2964	0	16.8616	17.0571	15.4394	15.9492	17.1772
TSDBTID.12908.1	MIF	13.807	0	15.7991	14.6976	13.5695	16.7851	12.7144
TSDBTID.21965.3	EIF3Cli1	0	0	0	14.9836	14.7412	0	14.2054
TSDBTID.12960.1	ATXN2L	0	0	14.4338	13.6636	13.8788	0	14.7748
TSDBTID.13011.1	GSPT1li1	0	0	15.238	14.376	0	0	0
TSDBTID.13055.1	CHMP5li3	0	0	15.1473	14.5694	0	0	12.7773
TSDBTID.13056.5	TIGD7	18.9142	17.5495	18.8555	18.1076	16.169	18.6361	17.8892
TSDBTID.13078.1	RPS2li13	15.4895	0	16.2105	16.0006	15.1955	0	16.4371
TSDBTID.13130.4	ARPC5L	19.307	0	19.6969	17.5684	18.0564	19.3712	18.9223
TSDBTID.1314.1	BCLAF1	19.8448	0	15.1423	19.9396	17.7752	14.3836	19.7788
TSDBTID.13156.2	SPTAN1	18.5973	15.339	19.1329	18.5946	18.1582	18.0356	19.5904
TSDBTID.13159.1	MRPL47	0	0	12.3517	14.2164	14.2837	0	0
TSDBTID.13206.2	WDR5	14.6785	0	15.0487	15.05	14.4079	0	0
TSDBTID.13259.1	PGAM1li2	0	0	0	15.0859	15.9713	0	0
TSDBTID.13304.2	TXN	17.9749	0	17.489	17.6836	17.1917	18.0477	17.4917
TSDBTID.13309.2	EPB41L4B	21.2801	24.6788	22.6779	21.3428	22.5588	24.8072	22.4775
TSDBTID.13369.3	VCP	17.2116	0	17.4644	17.1358	17.659	16.7344	18.4551
TSDBTID.13377.5	DCTN3	12.1965	0	12.3724	14.3712	12.24	0	0
TSDBTID.1409.1	RPS6li22	16.4478	0	15.4198	16.3455	15.7495	0	17.0766
TSDBTID.9914.1	ANXA1li1	15.8139	15.8745	14.6666	15.4158	15.3372	14.9504	15.6413
TSDBTID.13672.1	VIM	22.4929	23.2671	23.7109	20.6903	18.9319	22.1402	23.7094
TSDBTID.1368.1	FKBPL	0	0	14.4769	14.0284	18.8134	0	0
TSDBTID.13740.1	ACTB	21.9629	22.981	22.632	22.3234	23.5145	23.7155	22.4018
TSDBTID.13748.1	RAC1	15.3565	0	16.4368	16.0069	15.2367	14.9506	0
TSDBTID.23565.1	ATP6V1G1li4	17.2482	17.223	16.2722	16.6264	16.9466	16.5005	0
TSDBTID.13787.2	PLOD3	16.1838	0	14.7186	16.7692	15.3045	14.1798	15.9109
TSDBTID.13800.1	MDH2	17.4611	0	17.5761	17.5445	17.0754	17.3826	15.7026
TSDBTID.13835.3	FUS	19.553	18.8822	18.2821	17.4039	14.8	14.5335	20.8406
TSDBTID.13859.1	TUFM	16.092	0	15.4993	16.2146	15.8572	15.7126	15.9164
TSDBTID.14025.1	PSMB7li1	15.9741	0	15.4689	16.24	16.4003	14.9021	15.1391
TSDBTID.14029.1	RPL35li9	18.9854	19.1619	18.2614	18.2753	17.2505	17.4072	19.7929
TSDBTID.14032.1	HSPA5	18.74	17.993	18.5779	19.2671	19.6137	19.3849	18.3511
TSDBTID.14035.1	RPL12li11	18.3589	0	17.8765	17.3833	17.5577	18.0454	18.7375
TSDBTID.14095.1	SURF4	14.3842	0	14.4477	14.271	14.1382	0	13.3327
TSDBTID.14142.1	GSN	17.4696	19.7388	20.1034	15.8453	17.3969	17.2728	19.7081
TSDBTID.14235.2	CLTA	17.7247	18.6934	18.3752	17.6552	19.0517	19.3034	18.2562
TSDBTID.14237.1	GLIPR2	14.8955	0	14.307	0	0	0	14.7865
TSDBTID.1426.1	RPL24	0	0	15.1182	14.4871	14.1591	15.1287	15.0109
TSDBTID.14278.1	MTAP	13.777	0	12.7587	13.7189	14.8878	0	0
TSDBTID.14375.2	HNRNPKli3	17.4175	17.5324	17.0599	17.3117	17.0507	16.1032	17.0452
TSDBTID.14429.6	FAM120A	0	0	13.8089	14.0251	14.3803	14.6137	14.6161
TSDBTID.14449.1	PFDN1li1	0	0	0	13.4756	13.98	0	0
TSDBTID.14472.1	DPYSL2	0	0	13.6179	15.2315	15.2359	0	13.2851
TSDBTID.14478.2	ELP3li1	13.195	0	0	15.1979	13.824	12.8436	0
TSDBTID.14529.1	LSM1	0	0	13.189	13.9572	14.1007	0	15.1084
TSDBTID.1470.3	MSH5	14.7508	0	14.4223	17.0702	16.1779	15.5839	14.1723
TSDBTID.14701.2	VDAC3	0	0	0	0	0	0	0
TSDBTID.1478.1	PPP1R18	0	0	0	13.8967	15.1525	0	0
TSDBTID.14848.3	SEPTIN11	11.9926	0	15.433	18.4381	17.8081	16.4707	14.6646
TSDBTID.14869.2	COPS4li2	0	0	13.8824	15.1511	0	13.8355	13.0424
TSDBTID.14921.2	AIMP1li1	17.7371	0	17.2032	18.6885	18.8799	18.618	17.5766
TSDBTID.14930.1	RPL34	0	0	11.6591	14.9545	14.7232	0	14.0817
TSDBTID.14931.1	OSTC	0	0	12.8216	13.3231	12.0552	0	0
TSDBTID.14939.1	RPS20li5	19.9131	20.6079	20.2976	20.5008	21.0539	19.2004	21.1786
TSDBTID.15059.1	HNRNPDL	15.0902	0	15.044	15.5436	15.2921	15.4155	14.9592
TSDBTID.15059.6	HNRNPDL	17.8656	16.9769	18.0008	18.622	18.3668	17.2404	18.0493
TSDBTID.15100.1	EIF4E	0	0	15.8493	15.5303	15.7546	15.6684	14.2603
TSDBTID.22960.2	H2AZ2li2	16.4758	0	17.4703	14.8825	13.3113	14.6875	18.8125
TSDBTID.15259.4	CBFB	0	0	13.0017	12.5973	0	0	0
TSDBTID.6188.2	RPS23li2	0	0	13.0214	14.7945	13.804	0	16.8571
TSDBTID.15336.4	GAN	0	0	13.1234	0	0	0	12.5409
TSDBTID.15374.1	RPS16li1	18.2107	17.6188	17.8998	18.0355	17.1194	17.651	19.3171
TSDBTID.15387.3	HNRNPL	15.7866	0	16.0261	15.0918	15.3977	14.8677	16.9138
TSDBTID.15491.2	GPT2	16.4582	0	15.0138	15.4998	16.1719	15.9818	0
TSDBTID.1555.1	EHD4	0	0	12.9615	13.1054	0	0	0
TSDBTID.15585.1	PSMD7	15.9141	0	15.8486	16.777	16.7545	0	15.69
TSDBTID.1565.3	PABPN1li1	14.5933	0	14.7591	15.8423	14.2978	14.8293	15.206
TSDBTID.15685.1	GALNS	0	0	13.9762	13.6113	12.8387	0	0
TSDBTID.15708.4	ACTN4	20.2705	19.7335	20.5918	20.1018	19.4475	21.2542	19.8899
TSDBTID.15709.1	EIF3K	16.4911	0	15.4522	16.1995	16.8893	14.7606	17.0057
TSDBTID.15712.1	PSMD8li1	0	0	14.3941	13.8	0	0	0
TSDBTID.15739.1	CAPNS1	0	0	0	14.3617	14.9628	0	0
TSDBTID.6453.1	COX6B1li2	0	0	14.7695	13.4118	13.2794	14.0846	15.7053
TSDBTID.15776.1	GPI	0	0	0	14.478	14.1182	0	0
TSDBTID.15839.1	NUDT21li1	0	0	0	0	0	0	0
TSDBTID.15850.3	CSNK2A2	0	0	0	14.8665	13.5292	0	0
TSDBTID.15855.1	GOT2	0	0	14.3904	14.8997	14.7539	15.3297	0
TSDBTID.15906.1	RFC5	0	0	0	0	0	0	0
TSDBTID.15921.1	ACADS	0	0	0	0	0	0	0
TSDBTID.15949.3	EWSR1li2	0	0	15.4384	13.0342	11.9965	0	16.9643
TSDBTID.15968.2	DRG1li1	0	0	13.7969	13.5387	0	0	13.9229
TSDBTID.16037.1	RAN	17.0706	0	16.2524	16.7116	16.697	16.0983	16.5913
TSDBTID.16045.2	PGAM5	0	0	14.0963	0	0	0	15.0501
TSDBTID.5867.2	SNRPB	0	0	17.9487	17.374	16.2596	18.1459	17.482
TSDBTID.16092.2	SNX33	14.2827	0	0	12.5392	0	0	15.0437
TSDBTID.16111.1	WDR61li1	14.021	0	13.7165	13.6051	0	0	14.8255
TSDBTID.16137.5	IQGAP1	15.5507	0	16.155	16.3199	16.4846	16.058	16.1211
TSDBTID.16143.2	IDH2	18.0089	0	17.8681	18.0193	17.6547	16.1111	16.607
TSDBTID.16152.1	MFGE8	0	0	15.9529	13.6201	0	15.5193	16.9927
TSDBTID.16210.1	MAPK1	0	0	0	11.9914	13.6262	0	0
TSDBTID.16223.2	SNRPD3	0	0	16.127	15.5082	15.3929	16.027	16.0056
TSDBTID.16225.1	SPECC1L	16.0365	0	16.1419	15.9805	14.1787	14.7002	15.9667
TSDBTID.16290.3	CIT	19.8895	22.2414	17.7841	17.2196	18.3054	20.113	19.4514
TSDBTID.16348.1	SF3A1	14.3338	0	14.1241	15.0187	16.3533	14.2354	14.6295
TSDBTID.16378.1	ATP2A2	0	0	0	0	0	0	0
TSDBTID.16459.1	PKMli1	19.3977	0	19.4031	20.3211	20.1117	19.3795	18.068
TSDBTID.1647.1	PSMB5	14.2678	0	14.4163	13.8337	13.6019	13.3079	14.6066
TSDBTID.16476.1	COX5Ali2	0	0	13.9848	13.6553	14.7716	0	0
TSDBTID.16493.2	PSMA4li1	0	0	14.602	13.4732	0	0	13.6534
TSDBTID.16506.7	MTHFS	22.6477	26.1042	22.447	21.5311	23.2884	25.0388	23.2115
TSDBTID.16583.2	ARL8B	15.8887	0	0	13.7389	0	0	15.6313
TSDBTID.16592.1	ARPC4	19.3604	20.7121	20.528	18.9484	17.3418	20.4437	20.8833
TSDBTID.16613.1	RPL39li1	19.4205	0	18.4474	18.9679	18.2646	18.1877	20.6923
TSDBTID.16625.2	COPG1	16.1255	0	14.6439	16.5267	16.1171	13.9575	0
TSDBTID.16634.1	RUVBL1	14.3271	0	15.4158	16.1834	16.1387	14.7197	12.7089
TSDBTID.16674.9	MAP4	14.5648	0	14.3782	15.0574	14.1934	0	14.8102
TSDBTID.16819.2	RPL32li7	19.352	19.1425	18.2445	18.9663	18.6572	18.0665	19.2646
TSDBTID.16847.2	RANBP1	0	0	0	15.0635	16.1873	0	0
TSDBTID.16896.1	QARS1	0	0	13.5964	16.5016	15.8594	14.3452	0
TSDBTID.16919.2	RPL29li8	0	0	17.8766	17.1638	19.3119	0	17.6543
TSDBTID.16921.1	TWF2	16.3377	0	15.9152	16.5112	15.6767	0	15.8359
TSDBTID.16932.1	TKT	0	0	13.3879	15.1166	15.7832	0	0
TSDBTID.16949.3	PDHB	0	0	16.5988	17.0838	17.3703	16.9638	15.568
TSDBTID.16959.1	PSMD6	16.155	0	17.6047	18.3965	18.6049	17.3733	17.5512
TSDBTID.16986.1	EIF5A2	0	0	13.2428	13.6577	12.4677	0	13.3396
TSDBTID.17222.2	MRPS22	0	0	0	14.2029	0	0	12.4396
TSDBTID.833.1	SRPRB	0	0	0	15.672	15.593	0	0
TSDBTID.5347.1	RPS3Ali6	18.0718	15.8698	16.8931	17.1584	16.0719	15.8238	18.9464
TSDBTID.1738.3	FLNC	15.9091	0	15.0036	15.5036	14.2953	0	15.2731
TSDBTID.17444.1	ATP6V1B2	15.8295	0	15.4682	0	16.4253	0	0
TSDBTID.17450.3	CAMK2D	0	0	14.9012	16.8269	16.1583	0	14.4197
TSDBTID.17497.2	UCP1	0	0	0	0	0	0	0
TSDBTID.19336.1	PRPS1	15.9073	0	15.316	16.0438	14.8454	15.0637	14.1879
TSDBTID.1781.3	ZNF384	0	0	13.7383	13.6182	0	0	14.9254
TSDBTID.1794.2	DCTN2	0	0	0	13.6308	15.1481	0	0
TSDBTID.17966.1	COPE	14.5156	0	14.7303	15.4366	14.5101	0	0
TSDBTID.17998.1	GIPC1	0	0	13.5545	12.6052	0	0	0
TSDBTID.18000.1	DDX39A	0	0	13.9211	14.2971	14.9935	15.2035	0
TSDBTID.18015.1	FARSA	0	0	14.2184	15.3901	15.8442	15.3489	0
TSDBTID.1802.2	NACAli3	15.9072	0	15.8918	14.9399	14.431	15.2656	16.6108
TSDBTID.18020.1	PRDX2	19.7155	17.7431	17.59	18.6251	18.267	0	0
TSDBTID.1804.1	ATP5F1B	19.4635	14.3834	19.752	19.9854	19.9489	18.7679	19.3174
TSDBTID.1806.1	CNPY2	0	0	12.9254	12.8393	13.3039	0	13.7479
TSDBTID.1809.1	CSli1	16.0229	0	16.4031	16.3386	16.6164	16.0349	15.937
TSDBTID.18115.1	EEF2	16.1965	0	16.2251	17.5279	17.454	15.1078	15.8077
TSDBTID.18126.3	POLR2E	0	0	13.1565	13.1107	12.2998	0	0
TSDBTID.18136.1	RPS11li8	16.3163	17.5854	16.6125	18.0071	18.0391	15.9784	18.2888
TSDBTID.18142.2	AP2A1	18.4554	0	17.9423	16.2914	17.4941	17.397	18.2876
TSDBTID.18149.9	MYH14	16.5971	0	18.3057	17.3728	16.6774	16.5773	17.4589
TSDBTID.18170.2	PPP2R1A	0	0	14.2392	14.9083	13.3542	0	0
TSDBTID.1818.1	LIMA1	19.1722	16.776	20.3896	19.0103	19.9466	19.8966	19.0732
TSDBTID.18182.1	CNOT3	0	0	0	11.9188	13.7226	0	0
TSDBTID.18193.1	RPL28	17.9938	17.2212	18.1056	19.8758	20.2753	17.033	19.3674
TSDBTID.18201.1	PSMC4	14.4796	0	15.5327	16.3891	16.9845	15.155	14.1028
TSDBTID.23652.2	TBA1Bli1	20.2947	19.7552	20.161	20.3057	20.0683	20.8516	19.5761
TSDBTID.18227.1	RPS5	18.613	0	18.85	18.4924	18.9393	17.7735	17.4637
TSDBTID.1823.1	TUBA1Ali3	18.3524	16.7101	17.7496	17.7373	17.8474	18.2111	18.1659
TSDBTID.18242.1	SNRPA	0	0	14.5834	15.8957	0	0	16.7629
TSDBTID.18262.1	RPS19li3	19.1685	19.0969	19.7652	19.6999	20.4942	19.8923	20.6309
TSDBTID.18308.1	VASP	0	0	14.2137	14.3428	15.0287	0	0
TSDBTID.18322.1	CALM1li1	25.9737	25.8738	25.3797	23.3507	24.4217	25.6383	25.4308
TSDBTID.18340.5	GYS1	0	0	14.3912	13.3719	13.0285	0	0
TSDBTID.18403.1	TPM4	23.1574	24.3834	23.833	22.5318	23.1709	22.778	24.5737
TSDBTID.18461.1	ILF3	0	0	13.2827	14.6805	14.8255	0	14.6155
TSDBTID.18494.1	RPS28li2	16.0532	0	16.0364	15.0459	16.3941	16.4756	16.4004
TSDBTID.18520.1	RPL36li10	14.8447	0	15.1652	15.799	14.9142	14.6929	16.688
TSDBTID.18563.2	PNKP	0	0	14.4491	12.6031	0	0	14.1701
TSDBTID.18630.1	TUBB3	0	15.0839	14.3632	14.9439	13.6093	15.8543	0
TSDBTID.18659.1	ATP5PDli8	14.9259	0	15.4252	15.8134	15.4175	15.3903	14.8619
TSDBTID.1867.1	EIF3D	0	0	0	13.2692	13.1595	0	0
TSDBTID.18739.2	SNRPD2li2	0	0	14.5082	13.4407	15.0396	0	0
TSDBTID.18755.2	AP2S1	13.7856	0	14.8898	13.3034	14.6526	0	15.8308
TSDBTID.5939.2	NAPB	0	0	12.3661	12.3281	0	0	12.2654
TSDBTID.18770.3	RUVBL2	16.1768	0	15.2669	16.2886	15.1341	15.0037	13.8884
TSDBTID.18832.1	LRRFIP2li1	18.0373	20.4479	17.8977	18.1737	18.1193	18.382	17.2702
TSDBTID.18844.2	DYNC1LI1	0	0	0	14.5495	15.0779	0	0
TSDBTID.18943.1	RPSAli23	20.4017	19.7513	20.1657	20.1287	19.6395	20.058	21.3525
TSDBTID.1896.1	TPI1li1	19.4059	0	19.7786	19.7795	20.1801	20.0235	17.6591
TSDBTID.1902.1	ARCN1	15.1904	0	13.5907	14.8992	13.6786	0	13.93
TSDBTID.19022.2	DDX3Y	0	0	14.0849	14.6439	13.2597	0	12.9244
TSDBTID.3978.1	RBM3	18.8422	19.2432	18.0718	15.7352	0	0	19.6447
TSDBTID.19140.1	RPLP2li1	16.6148	0	17.4855	17.3547	17.13	19.0427	17.1302
TSDBTID.19158.1	HSD17B10	16.0476	0	16.0397	15.0236	15.0545	16.7342	15.8441
TSDBTID.19194.1	MSN	16.0425	0	14.6801	16.6669	16.7806	14.9175	14.8824
TSDBTID.24148.1	RPS26li12	14.7211	0	14.564	14.7249	0	0	16.4968
TSDBTID.1921.1	RAB5B	0	0	11.9917	13.3211	12.4825	0	0
TSDBTID.1922.5	PCBP2li1	0	0	14.2763	15.0936	14.1152	14.489	14.1658
TSDBTID.19220.2	OGT	0	0	12.4189	14.9216	12.8281	0	12.8895
TSDBTID.19260.2	PGK1	0	0	13.5996	0	15.5622	0	0
TSDBTID.19269.2	SH3BGRL	0	0	0	0	0	0	0
TSDBTID.19288.1	NCLli45	0	0	15.2629	15.0268	15.8311	15.629	0
TSDBTID.19356.1	RPL21li121	17.7126	17.5612	16.658	16.7504	15.048	16.7159	17.9805
TSDBTID.19370.1	DOCK11	0	0	0	0	0	0	0
TSDBTID.1938.2	PPP1R12A	17.5224	0	17.1178	18.3333	18.3781	18.5221	16.8616
TSDBTID.19393.3	FAM3A	0	0	0	0	0	0	0
TSDBTID.1955.1	XRCC6li3	0	0	0	0	0	0	0
TSDBTID.9420.1	RPS4Xli4	16.3904	0	16.4274	16.7907	16.1824	16.5087	18.0712
TSDBTID.19633.1	RLIMli2	18.0216	0	17.622	17.5944	0	17.3522	17.9349
TSDBTID.19691.1	TIMM8A	17.1725	0	16.6564	16.7695	16.3024	17.3033	0
TSDBTID.19735.2	PLS3	15.9301	0	16.366	15.332	15.4503	0	17.715
TSDBTID.19760.2	VBP1	0	0	13.6308	13.5607	14.0958	0	0
TSDBTID.4089.2	STK25	0	0	13.6778	15.8178	0	14.49	0
TSDBTID.19848.3	MCTS1	0	0	15.4271	14.8641	0	0	0
TSDBTID.19851.1	PSMC1li6	0	0	14.0231	13.3775	14.8252	0	13.3621
TSDBTID.19895.1	RPS24li22	0	0	15.5932	15.3828	14.3362	15.407	0
TSDBTID.1999.1	PRDX1li2	19.3196	17.5354	18.6519	19.3731	18.5386	19.2243	17.905
TSDBTID.19998.2	UGDH	0	0	11.7497	13.3518	12.6409	0	0
TSDBTID.20026.1	RPL21li130	18.6804	19.1677	17.1841	18.0064	18.0047	17.2635	19.2479
TSDBTID.20176.1	H2BC9	0	0	0	13.3341	14.6618	0	13.6396
TSDBTID.20102.1	H2BC4li1	18.0802	19.1328	19.35	19.5815	19.9749	19.2985	19.7256
TSDBTID.20119.4	TUBB2A	0	0	0	0	0	0	0
TSDBTID.20173.1	H2AC7li1	20.1498	20.7626	20.808	21.6357	21.8267	21.1315	21.2812
TSDBTID.20180.1	H31li2	13.3403	13.2254	16.2344	17.9089	17.1954	17.3059	17.1889
TSDBTID.20192.1	PSMB1	17.5599	0	16.3882	17.2289	15.952	15.735	16.7803
TSDBTID.20222.1	TCP1	14.9479	0	16.1606	17.4523	17.2974	16.2714	14.7379
TSDBTID.20223.1	SOD2	18.3123	0	19.2598	16.7675	15.4799	18.7408	14.3749
TSDBTID.20227.1	EZR	0	0	0	14.7012	13.57	0	0
TSDBTID.20228.1	DYNLT1	0	0	14.0249	14.0545	11.9263	0	12.6952
TSDBTID.20259.1	SF3B5	16.1407	0	15.883	16.2207	16.6088	16.452	16.003
TSDBTID.26938.1	REPS1li2	0	0	0	0	13.8909	0	13.7963
TSDBTID.20376.1	EEF1A1li48	18.4665	0	18.9576	18.864	19.4787	19.1047	18.4691
TSDBTID.20432.2	SYNCRIP	14.285	0	15.584	16.5911	16.4798	16.8471	0
TSDBTID.2044.2	CCT3li3	18.9897	15.0935	18.5222	19.7033	19.7598	18.6384	17.4236
TSDBTID.20451.3	LCA5	21.5484	19.1451	0	13.9176	12.6954	21.7658	13.7046
TSDBTID.2051.1	TPM2liN	15.7836	18.1437	16.3105	16.146	17.5647	16.7771	17.2627
TSDBTID.2051.2	TPM2liN	21.9409	23.444	22.2317	21.2561	21.996	21.4132	22.9197
TSDBTID.20521.1	PGK2	14.8617	0	14.5599	14.106	13.5464	0	14.3796
TSDBTID.20616.3	TEAD3	0	0	14.0582	0	0	0	14.4647
TSDBTID.20630.1	RPS10li3	19.7038	16.9728	19.7666	20.112	19.3078	19.4629	20.9784
TSDBTID.20694.1	VARS1	17.4129	0	16.1584	17.9644	17.7502	16.1193	16.1773
TSDBTID.20695.1	LY6G6C	0	0	9.70266	12.5889	13.0507	0	0
TSDBTID.20709.1	TUBB5li3	18.0626	15.9575	18.7551	19.2347	19.571	19.8587	18.0843
TSDBTID.20807.4	QKI	0	0	14.3058	14.7271	14.3919	13.9474	14.6573
TSDBTID.20824.1	EEF1A1li50	17.391	0	17.5029	17.4894	16.7356	17.2762	17.7527
TSDBTID.20831.2	SNX9li1	0	0	15.7566	15.2778	15.5702	14.8915	14.4376
TSDBTID.20854.1	SNRPGli2	14.1897	0	15.1285	15.5393	15.709	15.9814	14.2728
TSDBTID.20863.3	PCMT1	17.1745	0	18.2678	17.423	17.8728	17.8235	14.0429
TSDBTID.20906.1	RPS12li7	19.2379	0	19.6087	19.8278	20.2135	19.407	19.9749
TSDBTID.20907.1	BTF3li8	0	0	12.4146	14.4126	12.551	0	13.0772
TSDBTID.21066.2	SH3BGRL2	17.7012	18.649	16.7131	13.5793	0	15.7782	18.6975
TSDBTID.21072.1	MYO6	18.6704	0	19.1799	19.5837	18.984	19.2058	19.2284
TSDBTID.21099.1	BAG2	16.0705	14.8871	15.5282	15.6172	17.2068	17.4112	15.8571
TSDBTID.21137.1	HSP90AB1li6	18.3104	0	16.8249	18.7618	19.0389	17.23	17.2048
TSDBTID.21138.1	HSP90AB1li7	17.9227	0	17.2098	17.9356	16.7292	17.723	17.0249
TSDBTID.2115.2	ACAT1	14.5499	0	14.0403	14.2235	13.491	0	0
TSDBTID.21177.9	DNAH8	15.9026	0	15.6455	17.6405	17.2899	16.4056	16.1254
TSDBTID.21189.2	SRSF3li2	0	0	13.2578	0	0	0	14.8475
TSDBTID.21199.1	RPL10Ali9	19.64	17.7183	18.8692	19.6768	19.013	19.281	20.0645
TSDBTID.21210.1	HMGA1	24.3359	25.5391	22.7431	23.2474	24.4682	23.8499	22.4167
TSDBTID.21219.1	PFDN6	0	0	12.7436	16.3456	17.2294	15.8598	12.3721
TSDBTID.21221.1	RPS18li11	19.8858	19.6931	20.0899	19.6797	19.937	20.7359	20.4113
TSDBTID.21251.1	CSNK2B	15.2574	0	14.6932	15.0673	0	0	15.1104
TSDBTID.21268.2	FLOT1li1	12.9601	0	15.5251	12.5111	13.3266	12.7828	16.8983
TSDBTID.21313.2	PSMA6li4	14.9515	0	16.4234	17.7141	16.9863	16.2039	15.8957
TSDBTID.21358.1	RTRAFli1	16.1355	0	16.6644	16.17	15.2355	16.0908	17.4146
TSDBTID.21363.7	PSMC6li4	14.927	0	15.9853	16.8538	17.0876	15.9362	14.9784
TSDBTID.3332.1	BANF1	15.7806	0	15.3269	17.9415	17.6904	17.4265	15.8356
TSDBTID.21374.6	KTN1	0	0	0	13.112	13.1018	0	0
TSDBTID.21386.1	PSMA3li1	0	0	15.559	14.8961	14.5673	15.7008	14.9165
TSDBTID.21410.1	MTHFD1	0	0	0	14.9595	14.9564	0	0
TSDBTID.21422.1	EIF2S1	0	0	14.4149	14.7849	13.2093	14.0582	0
TSDBTID.215.3	IARS1	0	0	0	0	0	0	0
TSDBTID.21548.1	DYNC1H1	15.1517	0	15.1326	16.2186	16.1322	15.3471	15.1277
TSDBTID.21634.1	PPIB	16.2343	17.3023	17.1825	15.3138	13.2829	14.8815	17.519
TSDBTID.21646.1	ANXA2	17.3502	14.4073	18.2945	18.6503	19.2908	19.0132	17.4603
TSDBTID.21653.1	MYO1E	19.1155	18.0251	19.7386	19.8413	19.7894	20.1073	19.7818
TSDBTID.21654.1	MYO1Eli1	19.7953	0	19.3417	20.3831	20.3808	20.2007	19.9409
TSDBTID.21681.1	MYO5A	15.6193	15.3887	15.747	18.161	18.1948	17.163	15.9462
TSDBTID.21776.1	ACTC1	25.1979	25.7074	25.8363	25.9213	26.3196	26.1347	25.1702
TSDBTID.25551.1	PSMD4	17.0651	0	16.0512	17.0802	17.9053	16.3776	16.5202
TSDBTID.21918.1	CFL2	16.8512	0	15.1195	15.1274	16.868	16.6314	0
TSDBTID.21934.1	SEC23A	0	0	12.9189	14.118	13.0668	0	0
TSDBTID.22032.2	ACTN1	18.4237	16.4525	18.9232	18.9476	18.2475	18.2202	18.8357
TSDBTID.22034.2	ERH	23.5981	19.5987	19.6769	22.7232	21.5923	20.9841	22.4267
TSDBTID.22157.1	HSP90AA1li9	15.9684	0	16.7805	17.0272	16.8686	17.3407	15.6313
TSDBTID.25574.1	RPLP1li3	21.2638	14.9377	20.8505	21.8746	21.7128	21.2602	20.5081
TSDBTID.22215.1	GLCE	16.1912	0	16.9292	16.7609	16.622	17.4099	15.4839
TSDBTID.22254.1	TPM1	0	0	14.8509	13.4274	14.9886	14.6664	15.1763
TSDBTID.22254.3	TPM1	20.7737	22.2992	21.8512	20.7469	21.7365	21.199	22.5123
TSDBTID.22275.3	CGNL1	15.7612	0	16.641	16.228	16.045	16.2274	15.4515
TSDBTID.22290.1	TMOD3	21.1236	22.4523	22.0212	21.1174	20.6436	21.7375	22.0757
TSDBTID.22290.3	TMOD3	18.3835	18.9938	18.886	18.7518	17.4576	17.5633	19.0033
TSDBTID.22327.1	HYPK	0	0	14.8762	15.6353	15.5932	14.4202	0
TSDBTID.22328.1	PDIA3	15.4384	0	13.7734	15.7415	15.272	0	14.8446
TSDBTID.22423.2	HNRNPCli11	0	0	14.4209	11.9688	0	12.5079	12.9905
TSDBTID.22501.1	LSM5li2	0	0	14.7099	14.5109	14.9936	14.9735	14.4652
TSDBTID.22526.4	HNRNPA2B1li12	18.8263	18.1486	18.4092	18.2221	19.2858	19.3375	17.8781
TSDBTID.22537.2	IGF2BP3	0	0	16.3161	14.6428	15.145	16.5959	16.6962
TSDBTID.22548.3	OGDH	13.1595	0	12.7462	14.709	15.7776	0	12.667
TSDBTID.22550.1	PPIAli29	17.3596	17.7816	17.5153	17.3721	17.9017	17.3066	17.9398
TSDBTID.22560.4	C7ORF57	0	0	12.5478	0	13.4322	18.2141	0
TSDBTID.22576.1	PSMA2	14.7702	0	14.8186	15.6891	16.4823	0	14.138
TSDBTID.22632.2	ABCF2li4	0	0	0	14.1651	13.6755	0	0
TSDBTID.2271.2	VAPB	15.3546	0	0	14.8949	12.6881	0	15.2415
TSDBTID.22727.3	IMPDH1	0	0	0	12.7593	12.8387	0	0
TSDBTID.22831.1	HSPA8li10	15.4191	0	15.7263	16.2024	15.8731	17.047	15.2336
TSDBTID.22868.2	TMEM106B	0	0	0	0	0	0	0
TSDBTID.22919.3	GARS1	0	0	0	13.3099	11.8019	0	0
TSDBTID.22952.2	MRPS24	0	0	0	0	0	0	0
TSDBTID.22956.3	CAMK2B	0	0	0	0	0	0	0
TSDBTID.22962.6	MYO1G	0	0	14.6774	15.4562	0	14.1989	14.5197
TSDBTID.372.1	RALB	0	0	13.7545	0	12.7644	13.4055	0
TSDBTID.23005.3	SEPTIN7	15.1027	0	14.9715	15.4749	15.9114	0	15.143
TSDBTID.23050.2	ACTR3B	14.5739	0	14.4747	0	0	0	0
TSDBTID.23082.2	CUL1	0	0	13.3696	13.938	0	0	13.6962
TSDBTID.853.1	RPL12li12	15.9731	15.3292	17.336	17.3248	18.0647	17.3219	17.4381
TSDBTID.23161.6	CALD1	19.7419	19.4937	18.9005	18.6365	18.711	18.4473	19.4645
TSDBTID.23216.1	CAPZA2li1	20.402	21.2071	20.7207	20.187	20.8823	21.1368	20.1965
TSDBTID.23255.1	PSMC2li1	15.9306	0	15.6965	17.5042	18.086	16.0073	15.4872
TSDBTID.23372.2	TWF1	16.2173	0	16.622	16.5345	15.4682	16.2969	15.8479
TSDBTID.23388.2	YARS2	14.249	0	0	14.4081	0	0	0
TSDBTID.23503.7	PHB2	17.2585	0	17.9861	17.135	16.9518	17.2105	16.8709
TSDBTID.2355.1	AIMP2	15.4198	0	16.2385	0	0	0	14.3052
TSDBTID.23579.2	SMARCC2	15.6757	0	15.3396	15.7493	16.2626	15.1748	0
TSDBTID.6327.3	SUB1li3	0	0	12.8563	13.7232	0	0	0
TSDBTID.23705.1	HMGA2	25.8661	25.9989	22.9925	23.3313	23.2181	25.0253	23.7811
TSDBTID.23711.1	CAND1	0	0	13.2588	0	0	0	14.4493
TSDBTID.23723.2	CCT2	18.3855	0	17.8705	19.1512	18.945	18.133	17.1488
TSDBTID.23788.5	SLC25A3li1	0	0	13.6541	14.068	13.6541	0	13.3559
TSDBTID.23810.2	TXNRD1li1	0	0	10.7657	13.7338	0	0	0
TSDBTID.2382.2	DYNLRB1	0	16.958	14.0375	14.4691	14.9208	14.6186	0
TSDBTID.23873.1	SNU13li1	0	0	14.0518	14.4355	13.5949	0	13.5194
TSDBTID.23921.4	MYH9	23.0884	20.0984	23.5978	23.1965	23.5636	21.2755	22.5305
TSDBTID.23929.1	RTCB	17.2009	0	16.9004	17.1492	17.4824	16.7296	15.8134
TSDBTID.23934.1	CKAP4	0	0	13.8695	14.8218	14.4625	0	0
TSDBTID.23936.1	RPL32li13	16.6541	15.9103	17.09	17.2275	17.8272	16.8453	17.8661
TSDBTID.2399.1	CHMP4B	0	0	13.073	12.387	12.5284	0	14.2552
TSDBTID.24008.2	STRAPli1	15.2653	0	15.6712	15.7742	14.8149	14.9173	14.8853
TSDBTID.2408.2	SSNA1	0	0	11.3334	13.8974	14.2032	0	0
TSDBTID.24080.1	COPS7A	0	0	13.1071	13.1433	12.9965	13.1372	0
TSDBTID.24082.1	NCAPD2	20.0152	17.2396	20.3651	20.1568	20.7565	20.7784	19.6305
TSDBTID.2409.1	TUBB4Bli1	19.183	18.2371	19.7877	20.0358	19.9579	20.5607	19.2912
TSDBTID.24127.2	MARS1	16.6936	0	15.2113	16.5869	15.3516	15.7944	16.1806
TSDBTID.24131.2	SHMT2	18.9039	0	18.6498	18.3953	17.7343	18.2433	17.9301
TSDBTID.24133.1	LRP1	0	0	14.6695	14.447	14.1312	0	15.3084
TSDBTID.24145.2	MYL6li4	25.1045	25.4842	25.9414	25.8608	26.7718	26.9181	26.1497
TSDBTID.24145.4	MYL6li4	19.8643	21.0248	20.1773	18.7126	20.0595	19.9805	20.5867
TSDBTID.24146.1	PA2G4	0	0	0	0	0	0	0
TSDBTID.2417.1	RBMXli4	19.2538	20.2585	18.9263	19.3888	19.0945	19.8358	19.6472
TSDBTID.24175.3	COPZ1	14.201	0	13.4046	15.4075	14.9974	13.6288	13.4814
TSDBTID.24177.2	HNRNPA1li25	18.9181	19.0228	19.2987	18.816	19.0197	18.906	19.2815
TSDBTID.24202.1	K2M3li1	0	23.1796	20.1348	18.4746	20.4202	22.5855	20.1827
TSDBTID.24308.5	NAP1L1li6	15.4429	0	14.1618	15.8013	15.2334	13.9967	15.1256
TSDBTID.24336.1	HNRNPDLli8	0	0	0	12.2546	13.3051	0	0
TSDBTID.24338.1	SNRPEli4	15.3159	0	15.693	15.3684	15.2075	16.3236	16.2938
TSDBTID.24425.1	SAMM50	0	0	13.9613	0	13.706	0	0
TSDBTID.24441.3	RBX1	0	0	15.3544	15.1039	14.3551	14.2116	0
TSDBTID.8899.2	RPL30li3	16.3002	0	16.1168	16.052	0	15.4772	17.0627
TSDBTID.24467.1	NOL12li1	0	0	15.6127	15.2795	15.3353	15.7143	16.1917
TSDBTID.24481.2	TOM1	0	0	14.4193	13.8382	15.3248	0	13.2665
TSDBTID.24562.2	SERBP1li5	19.3501	19.6348	18.5761	18.2559	18.7255	18.275	20.3845
TSDBTID.24573.2	DOCK7	16.0458	0	16.8251	17.2386	15.8902	0	16.6994
TSDBTID.24595.2	USP24	15.1006	0	16.5546	15.6974	14.6957	14.6194	15.3682
TSDBTID.24689.2	PABPC4	16.2729	0	15.2833	15.8823	16.6586	0	17.2027
TSDBTID.24697.1	SF3A3li1	0	0	0	14.7182	15.1327	0	0
TSDBTID.24717.1	PSMB2li1	16.1712	0	15.842	15.6121	15.3784	0	15.0947
TSDBTID.24724.1	SFPQ	16.2796	14.8645	15.6486	15.7702	16.2706	14.2958	17.5868
TSDBTID.24740.3	YARS1	0	0	0	15.0325	15.5657	0	13.2872
TSDBTID.24764.3	RPA2	13.4593	0	15.1113	12.6717	0	0	15.5823
TSDBTID.24778.1	TOLLIP	14.5591	16.7295	16.4056	15.2569	16.6022	15.4137	16.2772
TSDBTID.24836.1	PFDN2	13.2298	0	0	14.9614	14.6718	15.8316	12.7433
TSDBTID.24847.1	COPA	0	0	0	14.5095	14.8096	0	13.3939
TSDBTID.24854.1	TAGLN2	18.9114	18.7661	18.7274	15.8467	15.239	16.8058	18.4944
TSDBTID.24929.4	ILF2li1	0	0	16.273	16.6379	15.2846	15.4281	17.4082
TSDBTID.24930.3	S100A13	0	0	0	13.1577	12.9627	0	13.161
TSDBTID.24935.1	S100A6	15.8188	0	17.2286	16.1598	15.922	16.0611	16.8468
TSDBTID.24956.1	S100A11	0	0	13.9664	13.6565	14.6808	0	0
TSDBTID.767.1	RHOA	16.6463	0	15.4844	17.4032	16.1793	0	15.8282
TSDBTID.25052.1	LAMTOR5	0	0	12.959	0	0	0	14.6653
TSDBTID.25060.2	PSMA5li1	16.4551	0	15.7452	15.3595	15.8369	15.5906	15.204
TSDBTID.25102.1	RPL5li46	16.0306	0	15.7962	17.2364	17.8546	15.7342	16.3317
TSDBTID.2524.1	MRPL53	0	0	0	13.2236	13.9545	0	0
TSDBTID.25288.1	CCDC30	20.3053	19.3154	18.7331	19.3407	18.5614	19.9887	20.1034
TSDBTID.25296.1	CTPS1	0	0	0	13.828	13.8039	0	0
TSDBTID.253.1	CCT6Ali2	16.1966	0	16.7576	18.1932	18.5939	16.9734	15.661
TSDBTID.25305.2	CAP1li4	17.5286	17.0515	16.4296	17.6176	17.2316	16.5773	16.7047
TSDBTID.25321.1	THRAP3li2	19.802	0	16.5318	20.1081	17.3868	17.0124	19.8477
TSDBTID.25342.1	RBBP4li3	0	0	14.3754	14.4491	14.0003	0	14.0448
TSDBTID.25379.3	AP2A1liN	18.1374	15.3927	17.949	17.2151	17.0183	16.6277	19.1171
TSDBTID.25435.1	HSPA6	0	0	15.0497	11.9764	13.3515	0	0
TSDBTID.25486.1	LMNA	13.9256	0	14.3076	13.4626	13.6608	13.8796	14.0322
TSDBTID.25512.1	RPS27li5	14.701	0	14.9656	0	14.2123	15.8792	15.6337
TSDBTID.25517.2	CHTOP	16.1668	0	15.7223	14.9844	16.5397	15.5197	15.9532
TSDBTID.2556.1	HADHA	15.2634	0	15.8814	16.7551	16.4008	16.3927	15.0751
TSDBTID.25577.1	GNRHR2	20.5984	23.2367	19.1851	18.5588	18.9489	21.9191	19.1626
TSDBTID.25596.1	PHGDH	16.8127	0	16.4048	16.8593	17.2917	16.1486	16.2933
TSDBTID.25611.1	ATP1A1	0	0	0	15.1125	14.6908	14.8016	0
TSDBTID.25628.1	CAPZA1li3	20.9805	21.4674	21.5132	20.8979	20.9914	21.5814	20.9821
TSDBTID.25661.2	SARS1	0	0	0	14.0004	13.848	0	0
TSDBTID.25777.2	HSPH1	13.813	0	14.4033	16.7147	15.881	14.6416	13.4015
TSDBTID.25840.1	ADD1	19.1353	18.9345	19.1738	18.9805	18.9994	17.7163	19.8532
TSDBTID.25886.3	GAS6	0	0	14.6732	15.7238	15.8319	15.7918	0
TSDBTID.25921.1	EIF4E2li5	14.0097	0	14.9995	15.1117	15.635	13.2677	14.2098
TSDBTID.25928.1	PPIAli38	16.6977	0	17.1863	16.6937	16.7427	17.0689	17.2059
TSDBTID.25967.1	MZT1	0	0	0	0	0	0	0
TSDBTID.2625.2	MYL12B	22.5447	22.162	23.0306	22.5011	22.7462	23.5648	22.9167
TSDBTID.26333.3	PRDX4	15.1745	0	15.7723	16.9854	16.6799	15.9605	15.1795
TSDBTID.2639.1	PGD	0	0	14.6494	15.6132	15.0222	0	0
TSDBTID.26580.1	TIMM13	17.5031	16.41	16.6536	16.9348	15.9721	16.83	17.5311
TSDBTID.26591.1	SLC25A6li2	16.4431	0	15.6178	14.9903	0	0	17.3291
TSDBTID.266.1	MYLPF	17.6073	0	16.2464	14.9825	16.5696	0	18.4247
TSDBTID.26729.1	PTBP1	17.3267	0	16.9561	16.7051	14.83	15.265	18.5018
TSDBTID.7893.3	RPL22li1	17.0972	0	17.3933	17.873	17.4823	17.1079	18.0995
TSDBTID.26919.1	FLNA	0	0	14.6702	15.4826	16.3126	0	0
TSDBTID.26919.2	FLNA	15.8415	0	15.7078	17.3896	16.3134	15.4836	15.2414
TSDBTID.26919.5	FLNA	14.7943	0	16.0828	16.2011	15.7537	0	15.7473
TSDBTID.2695.2	ENO1li3	19.0367	16.0702	18.8495	19.4431	19.5965	18.7276	17.5577
TSDBTID.27007.1	FBLli2	14.8681	0	15.2339	13.614	13.036	0	16.2649
TSDBTID.27110.1	EIF2S3li2	15.7886	0	14.723	16.3627	15.2726	15.156	15.9128
TSDBTID.2713.1	PSMD14	15.1507	0	14.8915	14.7632	14.8658	15.1686	15.4409
TSDBTID.2719.1	VPS28	0	0	12.0726	13.1649	12.8673	0	0
TSDBTID.27233.1	ACTL6Ali2	0	0	13.8841	13.0849	0	0	0
TSDBTID.27320.1	MECP2	0	0	14.6693	16.0706	13.316	0	14.6388
TSDBTID.27337.1	IDH3G	13.5062	0	13.1111	14.6997	13.7683	0	0
TSDBTID.27492.1	GID8	0	0	14.7082	15.2985	14.0328	13.9859	0
TSDBTID.2750.1	COPS5	0	0	0	13.7027	13.6418	0	0
TSDBTID.27504.3	APOOLli2	25.7953	26.092	25.1637	24.1184	25.3174	27.981	25.3935
TSDBTID.27516.1	EHD2	16.3012	0	15.2984	15.4566	14.2001	14.7452	15.4982
TSDBTID.2756.1	RPL8	15.1075	0	14.095	14.8573	14.7036	13.1912	15.9539
TSDBTID.2759.1	GAG-PRO-POLli2	0	0	0	0	0	0	0
TSDBTID.27596.1	RPS24li33	16.027	0	15.9214	15.6328	15.1948	15.2478	17.7396
TSDBTID.27608.3	AIFM1	15.0269	0	0	14.7905	15.5862	0	15.1889
TSDBTID.27675.2	HNRNPAB	18.014	16.4213	17.9782	18.7486	17.8466	18.4755	17.5286
TSDBTID.27736.1	SLC25A5li8	15.8551	0	17.3954	16.7717	15.8542	17.5892	16.4435
TSDBTID.2881.1	HSPE1	0	0	11.4699	12.3289	14.425	0	0
TSDBTID.2903.1	CLTC	18.3137	15.9603	19.0201	18.8327	19.8227	18.3967	19.0098
TSDBTID.2934.1	EIF4A1li1	15.7413	0	16.2497	16.2811	16.4383	16.1081	17.0217
TSDBTID.2952.4	PYCR1	0	0	12.997	13.4169	13.0663	0	0
TSDBTID.2977.1	DDX5	0	0	13.3316	15.0859	14.141	0	13.4023
TSDBTID.2998.1	RAB5C	0	0	12.2472	12.5443	12.4111	0	0
TSDBTID.3006.1	RPL23li1	18.6761	16.9166	17.975	18.4757	18.5565	18.4826	18.6148
TSDBTID.3027.1	ALDOC	20.38	0	18.7711	19.1491	17.8125	18.9214	18.8731
TSDBTID.3035.2	MYO1C	19.1717	12.768	19.4966	20.2952	19.3461	20.5735	19.9131
TSDBTID.3037.1	YWHAE	18.5695	15.9535	17.1885	17.5503	18.0042	16.3233	17.0842
TSDBTID.3066.1	HGS	0	0	0	0	0	0	0
TSDBTID.3091.1	PSME3	14.3288	0	0	15.0639	15.694	14.1064	13.1673
TSDBTID.3188.4	IPO9	0	0	12.9443	13.2657	12.8576	0	0
TSDBTID.3241.1	RPS2li12	0	0	12.7262	12.0515	0	0	13.5608
TSDBTID.3253.2	SF1	0	0	13.5236	13.741	0	0	15.288
TSDBTID.3268.1	DDB1	16.9861	0	16.277	16.0112	15.8217	15.0341	16.8632
TSDBTID.3281.1	PSMA1li3	16.3209	0	16.4192	17.4238	17.7739	15.6094	16.1637
TSDBTID.3283.1	RPS13li1	18.2001	17.372	17.2716	17.0315	15.2513	16.8981	18.593
TSDBTID.3324.1	TCIRG1li1	0	0	0	0	0	0	0
TSDBTID.3415.1	PSMD2	17.6115	0	17.3653	17.5998	17.6566	17.354	16.1586
TSDBTID.3429.1	DNAJB11	0	0	13.8198	15.9629	15.2644	0	13.1553
TSDBTID.3454.1	RPS3A	21.2044	0	18.5778	0	20.1755	0	0
TSDBTID.3456.1	BDH1	14.074	0	14.5148	14.5277	14.2772	14.7469	14.2629
TSDBTID.3474.2	LRCH3	16.5968	0	15.4202	15.1027	0	0	15.3988
TSDBTID.3478.2	SNX4	0	0	0	0	0	0	0
TSDBTID.3531.1	ATG3	0	0	0	13.4592	13.0239	0	0
TSDBTID.3749.1	EEF1A1li4	0	0	15.5969	0	18.4546	15.644	0
TSDBTID.3789.3	UBXN4	16.2781	16.3854	17.553	17.6388	17.2991	17.0701	17.454
TSDBTID.388.1	POLB	0	13.7919	13.344	14.1501	13.2714	0	13.6938
TSDBTID.3898.2	DYNC1I2	0	0	0	13.1297	14.2531	0	0
TSDBTID.3968.1	GLS	16.7739	0	15.4336	15.1572	14.0766	15.2642	14.6286
TSDBTID.3969.1	MYO1B	18.3119	18.5575	18.3285	18.8301	17.7035	18.719	18.123
TSDBTID.3969.2	MYO1B	0	0	0	14.6866	15.5804	0	0
TSDBTID.3970.2	NABP1	16.8378	0	17.6939	17.8319	18.9603	0	16.454
TSDBTID.4014.1	EEF1B2	14.4053	0	15.7582	16.9737	17.1909	17.3294	14.0725
TSDBTID.4038.1	ATIC	0	0	14.7225	15.7148	13.3371	0	14.7701
TSDBTID.4041.1	SMARCAL1	17.222	0	16.5064	16.7246	16.0352	16.806	18.3779
TSDBTID.4047.2	RUFY4	15.3748	0	17.1187	17.2056	18.2677	0	15.8238
TSDBTID.4048.1	ARPC2	16.6478	0	17.0254	14.5842	14.6672	15.8042	17.2428
TSDBTID.4069.1	DES	18.5949	17.5388	20.0667	16.9081	14.8191	18.5844	19.9476
TSDBTID.4090.1	HDLBP	15.6157	0	14.3514	16.2544	15.6879	0	15.68
TSDBTID.4161.1	CUL3	0	0	0	13.8324	0	0	13.1785
TSDBTID.4200.1	RFC4	0	0	0	15.5061	0	0	14.0408
TSDBTID.4206.4	OPA1	15.1461	16.2204	16.2838	16.7113	15.8019	15.092	14.2184
TSDBTID.422.1	PAICSli2	17.5104	0	16.2701	18.2943	18.5756	17.0545	15.809
TSDBTID.4222.1	XXYLT1	0	0	0	0	0	0	0
TSDBTID.4224.3	PPP1R2	0	0	0	12.3306	13.244	0	0
TSDBTID.4288.3	TAGLN3	15.8509	18.3848	16.4377	15.4418	16.5968	15.0985	16.0824
TSDBTID.4312.1	ENO1	15.8861	0	17.1715	17.7428	18.2865	16.7474	15.1929
TSDBTID.432.9	SEC31A	0	0	0	11.5881	12.4773	0	0
TSDBTID.4327.1	NIT2	0	0	0	0	0	0	0
TSDBTID.4333.1	COL8A1	14.9781	0	16.8758	13.4379	0	16.3547	15.9442
TSDBTID.4363.1	RPS19	17.933	18.0878	17.7328	20.0303	21.0383	18.6266	19.3987
TSDBTID.4412.1	CCT8li2	17.5382	15.3613	17.499	18.4519	18.4304	17.3201	16.4685
TSDBTID.4455.4	RUNX1	13.65	0	13.9557	14.0636	13.3359	0	15.3924
TSDBTID.4491.4	HNRNPA3li1	17.5218	0	17.7967	17.1585	18.1436	17.4372	18.1276
TSDBTID.4499.2	UBE2G2	0	0	14.47	15.2564	14.0015	0	14.0104
TSDBTID.4563.2	ACTR3	20.0722	20.1299	21.3159	20.2326	19.7566	21.218	20.4159
TSDBTID.4575.2	DARS1	15.0043	0	14.9091	16.1929	13.9923	14.2372	15.5472
TSDBTID.4588.1	RPL30	15.6188	0	15.5252	15.6599	15.2231	15.4978	16.3809
TSDBTID.4671.1	RNF6	17.2336	0	16.3657	16.8435	15.2345	15.9403	18.0277
TSDBTID.4673.2	WIPF1	0	0	15.204	0	14.0314	15.5278	0
TSDBTID.4708.1	ARPC3	19.0988	0	20.2045	18.5426	0	19.687	18.9328
TSDBTID.4749.1	HSPD1	18.3869	16.7104	18.6282	18.9626	19.2139	18.7734	17.5231
TSDBTID.4778.1	NDUFS1	0	0	14.5329	15.5386	15.3077	0	0
TSDBTID.4794.2	IDH1	15.6253	0	15.2291	15.4588	14.9233	0	0
TSDBTID.4798.3	MYL1	21.2069	20.8085	21.1621	20.1953	20.7352	21.5098	22.1712
TSDBTID.48.2	ANXA6	0	0	14.7468	14.111	0	0	15.532
TSDBTID.4833.1	TUBA4A	0	0	14.0048	12.0272	14.0518	0	0
TSDBTID.4836.3	DNPEP	15.459	0	14.722	15.4323	13.3859	0	13.2892
TSDBTID.4857.2	SEPTIN2	15.7922	0	15.2548	16.7814	16.722	15.4024	13.4062
TSDBTID.4882.1	COPS8	0	0	13.4207	13.859	12.172	13.2313	0
TSDBTID.4913.2	PSMD1	16.3879	0	16.3852	15.9286	15.6418	15.3113	16.0521
TSDBTID.4941.6	PICALM	14.4607	0	15.8961	14.1655	15.2117	0	15.5163
TSDBTID.4966.1	HSPA8li1	20.6098	19.3768	20.767	21.264	21.3635	21.0074	20.5714
TSDBTID.4980.1	H2AX	0	0	0	14.8127	13.4437	0	0
TSDBTID.4982.1	RPS25	17.586	15.6363	18.6624	18.7392	17.584	17.4923	19.3426
TSDBTID.4984.1	DDX6	18.7514	17.3391	17.6275	17.1376	17.3834	17.2864	18.2236
TSDBTID.5138.2	PSMA7	14.4471	0	15.3381	15.3717	15.8919	16.1414	14.9969
TSDBTID.5183.1	UBE2V1	0	0	0	0	0	0	0
TSDBTID.5264.1	AHCY	17.571	0	17.8937	18.3229	17.9645	16.7376	16.0095
TSDBTID.5266.1	EIF2S2li1	15.4691	0	15.1189	15.7168	15.5674	14.2608	16.8295
TSDBTID.5355.1	SNRPB2	0	0	13.9828	0	13.5576	0	0
TSDBTID.5358.2	DSTNli1	15.8826	0	15.5317	15.1427	13.8515	15.2055	14.5127
TSDBTID.5382.1	XRN2li1	0	0	15.2629	15.7467	0	0	16.2578
TSDBTID.55.1	CLTB	0	0	0	0	13.0577	16.0459	0
TSDBTID.555.2	UFD1	0	0	0	0	0	0	0
TSDBTID.558.2	CLTCL1	0	0	14.8742	14.0797	15.464	15.0379	14.4771
TSDBTID.5603.2	CUL5	0	0	14.1319	13.3304	12.435	0	0
TSDBTID.5671.1	RPS21	0	0	14.8238	13.8536	15.5606	14.2191	15.1315
TSDBTID.5672.1	ADRM1	0	0	13.5591	10.8905	14.0275	0	0
TSDBTID.5754.7	PIGT	0	0	0	14.184	13.6256	0	0
TSDBTID.5758.2	STK4	0	0	0	13.941	13.5627	0	0
TSDBTID.5760.1	YWHAB	16.1039	0	16.7479	15.5981	16.5934	15.3672	16.7325
TSDBTID.5791.10	RPRD1B	15.2907	0	13.4644	14.5024	0	0	13.6813
TSDBTID.581.2	VPS29	0	0	14.0937	15.8051	13.7836	0	0
TSDBTID.582.3	ARPC3li1	16.3458	0	17.7606	14.7	13.3201	16.9741	17.1139
TSDBTID.5832.1	DNMT3B	17.7812	0	16.2329	17.7104	17.3388	16.3718	17.073
TSDBTID.585.1	ARL6IP4	22.9966	25.1629	21.9676	20.9272	22.0923	24.1624	22.2639
TSDBTID.5851.1	CSNK2A1	17.6118	0	15.9846	17.3369	15.6202	15.9974	16.6388
TSDBTID.5861.1	FKBP1A	0	0	12.476	12.6851	13.3009	0	0
TSDBTID.5870.1	IDH3B	13.5111	0	13.5965	14.2541	13.6965	13.7465	13.0597
TSDBTID.6030.2	DAB2	0	0	13.9812	15.6994	15.316	0	14.7033
TSDBTID.612.1	RPS17li3	16.9548	0	16.9143	17.8916	18.7174	15.4529	17.9614
TSDBTID.6147.1	PAICS	17.2297	0	17.0372	18.3149	19.0308	16.9481	0
TSDBTID.6228.1	FCHO2	0	0	0	0	0	0	0
TSDBTID.6235.2	MAP1B	14.7084	0	14.4019	15.5552	15.3835	15.7833	14.8369
TSDBTID.6283.3	SNX18	14.8967	0	15.6094	16.2616	13.5401	15.4201	16.1641
TSDBTID.63.1	GNB2L1	19.0852	17.858	18.5509	17.409	16.3973	18.1445	19.8761
TSDBTID.6323.2	RAI14	0	0	13.952	17.4487	18.1225	14.2264	13.3769
TSDBTID.6346.1	CCT5	19.2097	0	18.7761	20.0014	20.3417	19.0789	17.8628
TSDBTID.6373.3	SDHAli1	16.228	0	15.6861	16.4893	15.8534	15.6632	15.7201
TSDBTID.646.1	RPLP0li4	18.498	0	19.1451	19.0191	18.0765	19.6012	19.2997
TSDBTID.6506.1	PDIA6	16.8034	0	17.2729	17.3779	17.1323	17.5523	15.1655
TSDBTID.6510.1	YWHAQ	16.1056	0	15.9067	17.6628	16.8078	15.5498	16.1702
TSDBTID.652.2	CORO1C	0	0	14.494	14.7251	15.2151	0	13.1717
TSDBTID.6648.3	IMMT	14.4429	0	0	15.7538	14.5522	14.3802	17.3469
TSDBTID.6660.1	SUCLG1	0	0	13.8422	14.1321	13.9792	0	0
TSDBTID.668.2	ALDH2	13.1563	0	15.0711	15.0004	14.3312	14.8562	12.2052
TSDBTID.6723.2	CCT4	18.3442	0	17.778	18.6205	18.7001	17.9351	17.0267
TSDBTID.6741.1	RTN4	0	0	14.8497	13.5811	12.5319	0	15.0363
TSDBTID.6869.1	DDX1	13.7234	0	0	14.0116	13.4847	0	0
TSDBTID.6913.1	RPS7li1	17.1856	0	18.0538	18.1044	17.8759	17.5256	18.6099
TSDBTID.6933.4	ACP1	0	0	0	12.8908	13.8879	0	0
TSDBTID.6982.1	RPL31li20	15.2676	16.8841	16.1752	15.0863	16.816	15.4309	16.5098
TSDBTID.7058.1	MAT2A	0	0	0	14.0223	13.7279	0	0
TSDBTID.7089.1	CCT7li1	18.2479	0	18.9119	19.4921	19.6382	17.9579	15.6089
TSDBTID.7105.1	PCBP1	17.3204	0	17.1312	17.3445	17.3411	17.5547	16.6719
TSDBTID.7125.5	ACTR2	17.0027	15.5802	18.7257	17.4527	16.8718	17.8413	17.9339
TSDBTID.7132.2	UGP2	0	0	0	0	0	0	0
TSDBTID.7133.1	NUDC	16.6686	0	16.3231	17.4527	0	15.3829	16.1407
TSDBTID.7160.1	RPS27Ali1	19.3468	19.7107	18.4029	17.2939	18.1445	18.0763	18.6813
TSDBTID.7162.1	SPTBN1	19.0398	16.1546	18.4765	18.9999	18.4064	18.4367	19.7245
TSDBTID.7243.1	YPEL5	0	0	12.3286	14.0365	0	0	0
TSDBTID.7247.1	PPP1CB	17.0617	0	17.9015	18.1437	17.5826	16.8026	18.0389
TSDBTID.7273.4	RAB10	0	0	0	0	0	0	0
TSDBTID.7384.1	ATP5F1Ali2	19.0942	0	19.1443	19.8135	20.008	18.862	18.3066
TSDBTID.744.2	SEC13li1	0	0	0	0	0	0	0
TSDBTID.7463.1	HADHAli1	0	0	13.7801	12.128	0	0	12.5514
TSDBTID.7576.1	EFHD2	18.1916	18.4273	17.991	16.6501	17.5865	18.0639	17.3886
TSDBTID.758.1	UQCRC1	0	0	12.1781	13.4273	13.9712	0	0
TSDBTID.762.1	IMPDH2	15.0906	0	14.4998	16.4703	16.9448	15.3246	13.6684
TSDBTID.7624.2	RPL11	15.3574	15.9204	16.3123	17.0321	16.9659	15.4681	16.6499
TSDBTID.7650.1	CEP85	0	0	15.8378	12.4458	13.3957	15.2911	14.0375
TSDBTID.7658.1	NUDCli1	0	0	14.7651	15.1433	15.2614	15.7961	12.3532
TSDBTID.770.1	GMPPB	0	0	11.8657	13.6577	0	0	0
TSDBTID.78.1	EIF3B	0	0	13.0196	15.2807	12.1517	0	13.2959
TSDBTID.7867.1	GNB1	0	0	14.8876	14.0969	14.9226	0	16.7777
TSDBTID.7954.1	CAPZB	18.1619	19.4623	19.3909	18.1924	19.0243	19.8692	18.4697
TSDBTID.7954.2	CAPZB	22.977	22.1364	22.8979	21.8002	20.8571	22.279	22.9269
TSDBTID.7978.2	HNRNPR	0	0	13.4607	13.6239	13.6283	14.1969	0
TSDBTID.8038.1	PLEC	18.1994	18.2897	19.1681	18.5876	19.1284	18.5572	19.2618
TSDBTID.8043.4	TSTA3	14.3151	0	15.5151	17.5346	16.6246	15.8633	13.7667
TSDBTID.8121.1	EIF3H	16.9036	0	15.9668	16.2935	15.9137	0	18.0746
TSDBTID.8132.1	EIF3Eli1	14.4297	0	14.9728	15.0186	14.8077	0	16.9456
TSDBTID.8151.1	YWHAZ	17.6524	17.3975	17.9492	18.4182	18.3217	18.0296	17.7207
TSDBTID.8153.1	PABPC1	18.7655	17.3993	17.9972	17.7984	18.0868	17.3407	19.2314
TSDBTID.8159.6	STK3	0	0	12.2563	15.4027	15.1857	0	0
TSDBTID.8226.1	ELOC	15.6199	0	15.6809	15.6617	16.0167	0	14.6459
TSDBTID.83.1	ARPC1B	18.9706	19.697	19.4069	17.5585	17.2525	18.5024	19.0856
TSDBTID.8422.1	ENY2	0	0	12.3371	12.6933	11.676	0	0
TSDBTID.8576.2	MRPL15	0	0	0	14.3148	11.7467	0	0
TSDBTID.8627.4	PGAM1li1	18.4028	16.3437	18.1405	18.9824	19.214	18.007	17.1449
TSDBTID.8651.1	SFXN3	15.8443	0	15.2024	15.6784	14.0617	15.4216	15.2934
TSDBTID.8690.1	ADD3	15.4262	0	17.0726	16.269	16.3713	0	17.072
TSDBTID.8740.3	BAG3	14.5637	0	13.4481	14.4273	15.0445	14.7347	14.6084
TSDBTID.8770.5	PTPRE	17.7435	0	16.5884	19.1395	19.4058	17.4431	16.7092
TSDBTID.8828.2	P4HA1	0	0	0	14.4493	15.714	0	0
TSDBTID.8967.1	GLUD1	19.0622	0	18.1278	18.8851	18.6759	17.4401	16.7988
TSDBTID.9066.1	GOT1	0	0	12.1614	13.4506	12.669	0	0
TSDBTID.9094.1	ACTR1A	0	0	14.8401	14.3669	16.3371	0	0
TSDBTID.9192.1	ECHS1li1	17.6337	0	16.7679	17.0027	15.4679	0	14.585
TSDBTID.9205.1	H2AW	13.8921	0	16.41	15.5892	15.2532	15.0172	16.6243
TSDBTID.9221.6	SEC24C	0	0	0	0	0	0	0
TSDBTID.9319.1	HNRNPF	0	0	0	13.6408	0	0	12.7672
TSDBTID.9362.1	NME2	18.5086	0	18.5318	19.2464	19.069	18.625	17.684
TSDBTID.9365.1	KIF2B	16.5935	0	18.152	17.1983	18.566	18.1217	17.533
TSDBTID.9405.2	AP2B1	17.8378	0	18.0386	16.4518	16.5886	15.3772	19.0871
TSDBTID.9419.2	MYO1D	15.6174	0	15.5027	15.3543	15.2633	0	16.3714
TSDBTID.9443.1	RPL23Ali12	17.2417	18.191	18.0374	17.5152	17.2963	17.9225	18.779
TSDBTID.9509.1	PFN1	15.5069	0	14.4226	14.8555	13.816	14.2194	13.4045
TSDBTID.9510.1	SLC25A11	0	0	13.6017	13.3888	0	0	13.2464
TSDBTID.9528.1	EIF5A	19.1055	17.8887	18.4404	19.1132	19.0025	19.1165	18.5397
TSDBTID.9611.1	FLII	14.0046	0	16.6687	18.0198	17.7499	14.8563	15.8798
TSDBTID.9621.1	COPS3	13.6935	0	14.007	14.7662	14.6413	0	13.9471
TSDBTID.9649.1	ALYREFli2	16.6416	18.6134	17.0631	16.6062	17.6722	17.4864	17.6977
TSDBTID.9650.3	ARHGDIA	17.3739	0	0	17.0838	17.8467	16.3428	15.24
TSDBTID.9651.1	P4HB	0	16.1044	16.2915	17.4973	15.9378	15.4785	16.3562
TSDBTID.9656.1	ACTG1	26.3097	26.2647	27.184	26.2469	26.6815	27.4364	26.3222
TSDBTID.974.1	ELAVL1	16.0639	16.5661	15.2291	14.3693	13.7851	0	17.0319
TSDBTID.9780.2	EFTUD2	14.1711	0	13.64	15.3436	14.1848	0	13.7007
TSDBTID.9816.1	ACLY	13.3235	0	12.52	16.8349	17.2835	11.7729	11.969
TSDBTID.9843.1	SMARCE1	0	0	14.1062	13.6874	13.5104	0	0
TSDBTID.9868.1	KPNB1	0	0	13.8577	14.4763	14.6933	0	13.7811
TSDBTID.9924.1	MRPS23	0	0	13.3051	14.1376	14.6477	0	0
TSDBTID.9926.4	SRSF1li1	0	0	12.3931	0	0	0	13.2897
TSDBTID.994.2	RPS9	14.5043	0	14.7408	13.6569	13.3632	0	15.1551
TSDBTID.9975.1	PSMD11	0	0	14.6839	14.2611	15.3264	14.4422	14.1347

## Sheet: IP-MS_virus
MOI=0.1 24hpi						MOI=1 24hpi
Protein Name	Accession	-10lgP	#Unique	Description		Protein Name	Accession	-10lgP	#Unique	Description
POLY	A0A140GMI4	69.55	23	Genome polyprotein OS=Zika virus OX=64320 GN=POLY PE=4 SV=1		A0A142EHG8	A0A142EHG8	60.47	46	Genome polyprotein OS=Zika virus OX=64320 PE=4 SV=1
MOI=0.1 36hpi						MOI=1 36hpi
Protein Name	Accession	-10lgP	#Unique	Description		Protein Name	Accession	-10lgP	#Unique	Description
A0A109ZYP8	A0A109ZYP8	96.87	2	Genome polyprotein OS=Zika virus OX=64320 PE=4 SV=1		A0A221C7G2	A0A221C7G2	139.47	1	Genome polyprotein OS=Zika virus OX=64320 PE=4 SV=1
A0A5B8P6E4	A0A5B8P6E4	62.46	1	Genome polyprotein OS=Zika virus OX=64320 PE=4 SV=1		A0A2Z2DVR9	A0A2Z2DVR9	137.27	1	Genome polyprotein OS=Zika virus OX=64320 PE=4 SV=1
A0A3G1CVW9	A0A3G1CVW9	42.74	1	NS5B (Fragment) OS=Zika virus OX=64320 PE=4 SV=1		A0A2D1AQV4	A0A2D1AQV4	136.34	1	Genome polyprotein OS=Zika virus OX=64320 PE=4 SV=1
A0A0K0MW51	A0A0K0MW51	42.74	1	Nonstructural protein 5 (Fragment) OS=Zika virus OX=64320 PE=4 SV=1		A0A3P8MMH9	A0A3P8MMH9	136.03	1	Genome polyprotein OS=Zika virus OX=64320 PE=4 SV=1
A0A0F7NKT6	A0A0F7NKT6	42.74	1	Nonstructural protein 5 (Fragment) OS=Zika virus OX=64320 PE=4 SV=1		A0A2Z2DTH2	A0A2Z2DTH2	135.59	1	Genome polyprotein OS=Zika virus OX=64320 PE=4 SV=1
A0A160DE77	A0A160DE77	28.41	1	Polyprotein (Fragment) OS=Zika virus OX=64320 PE=4 SV=1		A0A1Y0AXS1	A0A1Y0AXS1	135.56	1	Genome polyprotein OS=Zika virus OX=64320 PE=4 SV=1
A0A2K9Y588	A0A2K9Y588	17.91	1	Polyprotein (Fragment) OS=Zika virus OX=64320 PE=4 SV=1		A0A125RTB6	A0A125RTB6	135.36	1	Genome polyprotein OS=Zika virus OX=64320 PE=4 SV=1
W8Q7N2	W8Q7N2	15.52	1	Nonstructural protein 5 (Fragment) OS=Zika virus OX=64320 PE=4 SV=1		A0A3S9W5X1	A0A3S9W5X1	134.43	1	Genome polyprotein OS=Zika virus OX=64320 PE=4 SV=1
W8R1R1	W8R1R1	15.52	1	Nonstructural protein 5 (Fragment) OS=Zika virus OX=64320 PE=4 SV=1		A0A1V0E2D6	A0A1V0E2D6	127.74	2	Genome polyprotein OS=Zika virus OX=64320 PE=4 SV=1
W8QFE7	W8QFE7	15.52	1	Nonstructural protein 5 (Fragment) OS=Zika virus OX=64320 PE=4 SV=1		GP1	A0A2R4LVU0	119.2	1	Genome polyprotein OS=Zika virus OX=64320 GN=GP1 PE=4 SV=1
W8R1Q4	W8R1Q4	15.52	1	Nonstructural protein 5 (Fragment) OS=Zika virus OX=64320 PE=4 SV=1		GP1	A0A2R4LVV4	119.2	1	Genome polyprotein OS=Zika virus OX=64320 GN=GP1 PE=4 SV=1
W8QIR4	W8QIR4	15.52	1	Nonstructural protein 5 (Fragment) OS=Zika virus OX=64320 PE=4 SV=1		GP1	A0A2R4LVY6	119.2	1	Genome polyprotein OS=Zika virus OX=64320 GN=GP1 PE=4 SV=1
W8Q6R4	W8Q6R4	15.52	1	Nonstructural protein 5 (Fragment) OS=Zika virus OX=64320 PE=4 SV=1		GP1	A0A2R4LVU4	119.2	1	Genome polyprotein OS=Zika virus OX=64320 GN=GP1 PE=4 SV=1
						A0A3S9W5Q4	A0A3S9W5Q4	109.99	1	Genome polyprotein (Fragment) OS=Zika virus OX=64320 PE=4 SV=1
						POL	A0A7U3RV16	96.58	1	Genome polyprotein OS=Zika virus OX=64320 GN=POLY PE=4 SV=1
MOI=0.1 48hpi						POL	A0A8E3YI90	86.33	2	Genome polyprotein OS=Zika virus OX=64320 GN=POLY PE=4 SV=1
Protein Name	Accession	-10lgP	#Unique	Description		POL	A0A8E4CTW1	74.52	1	Genome polyprotein OS=Zika virus OX=64320 GN=POLY PE=4 SV=1
POLY	A0A140GMI4	207.17	57	Genome polyprotein OS=Zika virus OX=64320 GN=POLY PE=4 SV=1		A0A2D1AJS0	A0A2D1AJS0	56.59	1	Genome polyprotein (Fragment) OS=Zika virus OX=64320 PE=4 SV=1
A0A140DLX4	A0A140DLX4	207.17	55	Genome polyprotein OS=Zika virus OX=64320 PE=1 SV=1		A0A220AIN5	A0A220AIN5	55.15	1	Genome polyprotein (Fragment) OS=Zika virus OX=64320 PE=4 SV=1
GP1	A0A127AM58	207.17	57	Genome polyprotein OS=Zika virus OX=64320 GN=GP1 PE=4 SV=1		A0A221C7G7	A0A221C7G7	48.73	1	Genome polyprotein OS=Zika virus OX=64320 PE=4 SV=1
A0A140GMI3	A0A140GMI3	207.17	56	Genome polyprotein OS=Zika virus OX=64320 PE=4 SV=1		A0A2D1AF72	A0A2D1AF72	42.38	1	Genome polyprotein (Fragment) OS=Zika virus OX=64320 PE=4 SV=1
A0A0X9QZM7	A0A0X9QZM7	207.17	57	Genome polyprotein OS=Zika virus OX=64320 PE=1 SV=1		W0G1G4	W0G1G4	39.92	1	Genome polyprotein OS=Zika virus OX=64320 PE=4 SV=1
A0A140FB25	A0A140FB25	207.17	56	Genome polyprotein OS=Zika virus OX=64320 PE=4 SV=1		W0G5P7	W0G5P7	39.92	1	Genome polyprotein OS=Zika virus OX=64320 PE=4 SV=1
A0A142EHG8	A0A142EHG8	207.17	57	Genome polyprotein OS=Zika virus OX=64320 PE=4 SV=1		A0A0F7NKT6	A0A0F7NKT6	30.56	1	Nonstructural protein 5 (Fragment) OS=Zika virus OX=64320 PE=4 SV=1
A0A1D9C0X5	A0A1D9C0X5	207.17	57	Genome polyprotein OS=Zika virus OX=64320 PE=4 SV=1		A0A2D0ZYM3	A0A2D0ZYM3	25.32	1	Polyprotein (Fragment) OS=Zika virus OX=64320 PE=4 SV=1
A0A1C9H8Y6	A0A1C9H8Y6	207.17	57	Genome polyprotein OS=Zika virus OX=64320 PE=4 SV=1		A0A248T8F4	A0A248T8F4	18.18	1	Envelope protein (Fragment) OS=Zika virus OX=64320 PE=4 SV=1
A0A1I9ZK68	A0A1I9ZK68	207.17	56	Genome polyprotein OS=Zika virus OX=64320 PE=4 SV=1		W8Q7P1	W8Q7P1	16.23	1	Nonstructural protein 5 (Fragment) OS=Zika virus OX=64320 PE=4 SV=1
A0A141VLG5	A0A141VLG5	207.17	56	Genome polyprotein OS=Zika virus OX=64320 PE=4 SV=1
A0A142K469	A0A142K469	207.17	56	Genome polyprotein OS=Zika virus OX=64320 PE=4 SV=1
A0A0X1LH65	A0A0X1LH65	207.17	58	Genome polyprotein OS=Zika virus OX=64320 PE=4 SV=1		MOI=1 48hpi
A0A109PRQ3	A0A109PRQ3	207.17	57	Genome polyprotein OS=Zika virus OX=64320 PE=1 SV=1		Protein Name	Accession	-10lgP	#Unique	Description
A0A1B2I9V4	A0A1B2I9V4	207.17	57	Genome polyprotein OS=Zika virus OX=64320 PE=4 SV=1		A0A142DS37	A0A142DS37	96.93	48	Genome polyprotein OS=Zika virus OX=64320 PE=1 SV=1
A0A109ZYP8	A0A109ZYP8	207.17	56	Genome polyprotein OS=Zika virus OX=64320 PE=4 SV=1
A0A127AMC3	A0A127AMC3	207.17	56	Genome polyprotein OS=Zika virus OX=64320 PE=4 SV=1
A0A140CFV0	A0A140CFV0	207.17	57	Genome polyprotein OS=Zika virus OX=64320 PE=4 SV=1
A0A1I9ZK43	A0A1I9ZK43	207.17	56	Genome polyprotein OS=Zika virus OX=64320 PE=4 SV=2
A0A140DLX5	A0A140DLX5	207.17	57	Genome polyprotein OS=Zika virus OX=64320 PE=4 SV=1
A0A1D9C0V6	A0A1D9C0V6	207.17	56	Genome polyprotein OS=Zika virus OX=64320 PE=4 SV=3
A0A0X8GJ44	A0A0X8GJ44	207.17	57	Genome polyprotein OS=Zika virus OX=64320 PE=1 SV=1
A0A173G2Z7	A0A173G2Z7	207.17	57	Genome polyprotein OS=Zika virus OX=64320 PE=4 SV=1
A0A1I9ZK59	A0A1I9ZK59	207.17	54	Genome polyprotein OS=Zika virus OX=64320 PE=4 SV=1
A0A1D9C0V0	A0A1D9C0V0	207.17	57	Genome polyprotein OS=Zika virus OX=64320 PE=4 SV=2
GP1	A0A1B1UX01	207.17	58	Genome polyprotein OS=Zika virus OX=64320 GN=GP1 PE=4 SV=1
A0A146CJG7	A0A146CJG7	207.17	56	Genome polyprotein OS=Zika virus OX=64320 PE=1 SV=1
A0A142IX90	A0A142IX90	207.17	56	Genome polyprotein OS=Zika virus OX=64320 PE=4 SV=1
GP1	A0A159ZRG7	207.17	57	Genome polyprotein OS=Zika virus OX=64320 GN=GP1 PE=4 SV=1
A0A1D8DHL6	A0A1D8DHL6	207.17	58	Genome polyprotein OS=Zika virus OX=64320 PE=4 SV=1
GP1	A0A167V056	207.17	57	Genome polyprotein OS=Zika virus OX=64320 GN=GP1 PE=4 SV=1
A0A0U4DG08	A0A0U4DG08	207.17	54	Genome polyprotein OS=Zika virus OX=64320 PE=1 SV=1
GP1	A0A167V0D5	207.17	57	Genome polyprotein OS=Zika virus OX=64320 GN=GP1 PE=1 SV=1
A0A1D8DHM7	A0A1D8DHM7	207.17	57	Genome polyprotein OS=Zika virus OX=64320 PE=4 SV=1
GP1	A0A167V0B2	207.17	56	Genome polyprotein OS=Zika virus OX=64320 GN=GP1 PE=4 SV=1
A0A1C9H8Y7	A0A1C9H8Y7	207.17	57	Genome polyprotein OS=Zika virus OX=64320 PE=4 SV=1
A0A1D9C0Z2	A0A1D9C0Z2	207.17	55	Genome polyprotein OS=Zika virus OX=64320 PE=4 SV=1
A0A1B3PEG1	A0A1B3PEG1	207.17	56	Genome polyprotein OS=Zika virus OX=64320 PE=4 SV=1
A0A024B7W1	A0A024B7W1	207.17	56	Genome polyprotein OS=Zika virus (isolate ZIKV/Human/French Polynesia/10087PF/2013) OX=2043570 PE=1 SV=1
A0A1D9C0X6	A0A1D9C0X6	207.17	57	Genome polyprotein OS=Zika virus OX=64320 PE=4 SV=2
A0A1D9C0W0	A0A1D9C0W0	207.17	56	Genome polyprotein OS=Zika virus OX=64320 PE=4 SV=2
A0A172W618	A0A172W618	207.17	57	Genome polyprotein OS=Zika virus OX=64320 PE=4 SV=1
A0A1C9II80	A0A1C9II80	207.17	56	Genome polyprotein OS=Zika virus OX=64320 PE=4 SV=1
A0A1B0YWG4	A0A1B0YWG4	207.17	56	Genome polyprotein OS=Zika virus OX=64320 PE=4 SV=1
A0A192GPS0	A0A192GPS0	207.17	58	Genome polyprotein OS=Zika virus OX=64320 PE=1 SV=1
A0A1L3N670	A0A1L3N670	207.17	56	Genome polyprotein OS=Zika virus OX=64320 PE=4 SV=1
A0A1B0YTB0	A0A1B0YTB0	207.17	57	Genome polyprotein OS=Zika virus OX=64320 PE=4 SV=1
A0A172HA24	A0A172HA24	207.17	57	Genome polyprotein OS=Zika virus OX=64320 PE=4 SV=1
A0A1B1M0M4	A0A1B1M0M4	207.17	56	Genome polyprotein OS=Zika virus OX=64320 PE=4 SV=1
A0A1B0WV94	A0A1B0WV94	207.17	56	Genome polyprotein OS=Zika virus OX=64320 PE=4 SV=2
A0A1L6BXN6	A0A1L6BXN6	207.17	55	Genome polyprotein OS=Zika virus OX=64320 PE=4 SV=1
A0A1B0YUR2	A0A1B0YUR2	207.17	57	Genome polyprotein OS=Zika virus OX=64320 PE=4 SV=1
A0A1B0YYU1	A0A1B0YYU1	207.17	57	Genome polyprotein OS=Zika virus OX=64320 PE=4 SV=1
A0A1B0XTC8	A0A1B0XTC8	207.17	57	Genome polyprotein OS=Zika virus OX=64320 PE=1 SV=1
A0A1D9C0U8	A0A1D9C0U8	207.17	57	Genome polyprotein OS=Zika virus OX=64320 PE=4 SV=2
A0A1L2CU68	A0A1L2CU68	207.17	55	Genome polyprotein OS=Zika virus OX=64320 PE=4 SV=1
A0A1B2ZC85	A0A1B2ZC85	207.17	57	Genome polyprotein OS=Zika virus OX=64320 PE=4 SV=1
A0A1D9C0X9	A0A1D9C0X9	207.17	56	Genome polyprotein OS=Zika virus OX=64320 PE=4 SV=2
A0A1I9ZK47	A0A1I9ZK47	207.17	57	Genome polyprotein OS=Zika virus OX=64320 PE=4 SV=1
A0A1B0YTB2	A0A1B0YTB2	207.17	57	Genome polyprotein OS=Zika virus OX=64320 PE=4 SV=1
A0A142I5B9	A0A142I5B9	207.17	53	Genome polyprotein OS=Zika virus (isolate ZIKV/Human/Cambodia/FSS13025/2010) OX=2316109 PE=1 SV=1
A0A1B0YTA8	A0A1B0YTA8	207.17	55	Genome polyprotein OS=Zika virus OX=64320 PE=4 SV=1
A0A1L6BXN0	A0A1L6BXN0	207.17	55	Genome polyprotein OS=Zika virus OX=64320 PE=4 SV=1
A0A1D9C0V3	A0A1D9C0V3	207.17	57	Genome polyprotein OS=Zika virus OX=64320 PE=4 SV=1
A0A125RTB5	A0A125RTB5	207.17	56	Genome polyprotein OS=Zika virus OX=64320 PE=4 SV=1
A0A1C9UZS9	A0A1C9UZS9	207.17	57	Genome polyprotein OS=Zika virus OX=64320 PE=4 SV=1
A0A1D9C0W5	A0A1D9C0W5	207.17	54	Genome polyprotein OS=Zika virus OX=64320 PE=4 SV=3
A0A1B0YLN8	A0A1B0YLN8	207.17	57	Genome polyprotein OS=Zika virus OX=64320 PE=4 SV=1
A0A1C8Z4S5	A0A1C8Z4S5	207.17	54	Genome polyprotein OS=Zika virus OX=64320 PE=4 SV=1
A0A1C9EI85	A0A1C9EI85	207.17	54	Genome polyprotein OS=Zika virus OX=64320 PE=4 SV=1
A0A1B3ZSF4	A0A1B3ZSF4	207.17	55	Genome polyprotein OS=Zika virus OX=64320 PE=4 SV=1
A0A191B547	A0A191B547	207.17	54	Genome polyprotein OS=Zika virus OX=64320 PE=4 SV=2
GP1	A0A1B2RVD1	207.17	55	Genome polyprotein OS=Zika virus OX=64320 GN=GP1 PE=4 SV=1
A0A1P8D4A1	A0A1P8D4A1	207.17	51	Genome polyprotein OS=Zika virus OX=64320 PE=4 SV=1
A0A1V0E2I4	A0A1V0E2I4	207.17	51	Genome polyprotein OS=Zika virus OX=64320 PE=4 SV=1
A0A1Y0AXT1	A0A1Y0AXT1	207.17	51	Genome polyprotein OS=Zika virus OX=64320 PE=4 SV=1
A0A1L3N664	A0A1L3N664	207.17	53	Genome polyprotein OS=Zika virus OX=64320 PE=4 SV=1
A0A1V0E2H5	A0A1V0E2H5	207.17	51	Genome polyprotein OS=Zika virus OX=64320 PE=4 SV=1
A0A291LTL8	A0A291LTL8	207.17	51	Genome polyprotein OS=Zika virus OX=64320 PE=4 SV=1
A0A384KAI9	A0A384KAI9	207.17	50	Genome polyprotein OS=Zika virus OX=64320 PE=4 SV=1
GP1	A0A286QW26	207.17	51	Genome polyprotein OS=Zika virus OX=64320 GN=GP1 PE=4 SV=1
A0A1V0E2E2	A0A1V0E2E2	207.17	51	Genome polyprotein OS=Zika virus OX=64320 PE=4 SV=1
A0A2U7N8K7	A0A2U7N8K7	207.17	51	Genome polyprotein OS=Zika virus OX=64320 PE=4 SV=1
A0A1V0E2H2	A0A1V0E2H2	207.17	50	Genome polyprotein OS=Zika virus OX=64320 PE=4 SV=1
A0A286MUE5	A0A286MUE5	207.17	50	Genome polyprotein OS=Zika virus OX=64320 PE=4 SV=1
GP1	A0A286QWA9	207.17	51	Genome polyprotein OS=Zika virus OX=64320 GN=GP1 PE=4 SV=1
A0A1S6XTJ1	A0A1S6XTJ1	207.17	51	Genome polyprotein OS=Zika virus OX=64320 PE=4 SV=1
GP1	A0A286QW36	207.17	51	Genome polyprotein OS=Zika virus OX=64320 GN=GP1 PE=4 SV=1
GP1	A0A286QW37	207.17	51	Genome polyprotein OS=Zika virus OX=64320 GN=GP1 PE=4 SV=1
A0A1L6BXN7	A0A1L6BXN7	207.17	51	Genome polyprotein OS=Zika virus OX=64320 PE=4 SV=1
GP1	A0A286QW29	207.17	51	Genome polyprotein OS=Zika virus OX=64320 GN=GP1 PE=4 SV=1
A0A1D9C0V4	A0A1D9C0V4	207.17	55	Genome polyprotein OS=Zika virus OX=64320 PE=4 SV=2
A0A1S6XTJ6	A0A1S6XTJ6	207.17	51	Genome polyprotein OS=Zika virus OX=64320 PE=4 SV=1
A0A1S6LXE0	A0A1S6LXE0	207.17	51	Genome polyprotein OS=Zika virus OX=64320 PE=1 SV=1
A0A345BI18	A0A345BI18	207.17	50	Genome polyprotein OS=Zika virus OX=64320 PE=4 SV=1
A0A345BI38	A0A345BI38	207.17	49	Genome polyprotein OS=Zika virus OX=64320 PE=4 SV=1
A0A1V0E2F8	A0A1V0E2F8	207.17	51	Genome polyprotein OS=Zika virus OX=64320 PE=4 SV=1
POLY	A0A1V0E2H6	207.17	51	Genome polyprotein OS=Zika virus OX=64320 GN=POLY PE=4 SV=1
A0A1V0E2D4	A0A1V0E2D4	207.17	50	Genome polyprotein OS=Zika virus OX=64320 PE=4 SV=1
A0A345BI16	A0A345BI16	207.17	50	Genome polyprotein OS=Zika virus OX=64320 PE=4 SV=1
POLY	A0A2K8F0P3	207.17	51	Genome polyprotein OS=Zika virus OX=64320 GN=POLY PE=4 SV=1
GP1	A0A384LAD8	207.17	50	Genome polyprotein OS=Zika virus OX=64320 GN=GP1 PE=4 SV=1
GP1	A0A384KA62	207.17	50	Genome polyprotein OS=Zika virus OX=64320 GN=GP1 PE=4 SV=1
A0A2Z2EWQ3	A0A2Z2EWQ3	207.17	50	Genome polyprotein OS=Zika virus OX=64320 PE=4 SV=1
A0A2H4FY57	A0A2H4FY57	207.17	50	Genome polyprotein OS=Zika virus OX=64320 PE=4 SV=1
A0A384KUY3	A0A384KUY3	207.17	49	Genome polyprotein OS=Zika virus OX=64320 PE=1 SV=1
GP1	A0A286QW49	207.17	50	Genome polyprotein OS=Zika virus OX=64320 GN=GP1 PE=4 SV=1
A0A1V0E2F1	A0A1V0E2F1	207.17	49	Genome polyprotein OS=Zika virus OX=64320 PE=4 SV=1
A0A5P1MB12	A0A5P1MB12	207.17	49	Genome polyprotein OS=Zika virus OX=64320 PE=4 SV=1
A0A2U7MX72	A0A2U7MX72	207.17	50	Genome polyprotein OS=Zika virus OX=64320 PE=4 SV=1
A0A1S5RR62	A0A1S5RR62	207.17	50	Genome polyprotein OS=Zika virus OX=64320 PE=4 SV=1
A0A1W6IZC5	A0A1W6IZC5	207.17	51	Genome polyprotein OS=Zika virus OX=64320 PE=4 SV=1
A0A1Y0AXS1	A0A1Y0AXS1	207.17	51	Genome polyprotein OS=Zika virus OX=64320 PE=4 SV=1
A0A220T7J0	A0A220T7J0	207.17	50	Genome polyprotein OS=Zika virus OX=64320 PE=4 SV=1
GP1	A0A3G1TZV9	207.17	50	Genome polyprotein OS=Zika virus OX=64320 GN=GP1 PE=4 SV=1
A0A2U7NHH0	A0A2U7NHH0	207.17	50	Genome polyprotein OS=Zika virus OX=64320 PE=4 SV=1
GP1	A0A286QW50	207.17	50	Genome polyprotein OS=Zika virus OX=64320 GN=GP1 PE=4 SV=1
A0A2H4GY08	A0A2H4GY08	207.17	51	Genome polyprotein OS=Zika virus OX=64320 PE=4 SV=1
A0A2Z2EUK4	A0A2Z2EUK4	207.17	50	Genome polyprotein OS=Zika virus OX=64320 PE=4 SV=1
GP1	A0A286QW88	207.17	50	Genome polyprotein OS=Zika virus OX=64320 GN=GP1 PE=4 SV=1
GP1	A0A286QW34	207.17	51	Genome polyprotein OS=Zika virus OX=64320 GN=GP1 PE=4 SV=1
GP1	A0A286QW42	207.17	50	Genome polyprotein OS=Zika virus OX=64320 GN=GP1 PE=4 SV=1
A0A2Z2DVL5	A0A2Z2DVL5	207.17	51	Genome polyprotein OS=Zika virus OX=64320 PE=4 SV=1
A0A1P8D485	A0A1P8D485	207.17	50	Genome polyprotein OS=Zika virus OX=64320 PE=4 SV=1
A0A2Z2ESG6	A0A2Z2ESG6	207.17	50	Genome polyprotein OS=Zika virus OX=64320 PE=1 SV=1
A0A1V0E2J6	A0A1V0E2J6	207.17	50	Genome polyprotein OS=Zika virus OX=64320 PE=4 SV=1
GP1	A0A286QW54	207.17	50	Genome polyprotein OS=Zika virus OX=64320 GN=GP1 PE=4 SV=1
A0A2Z2EUN8	A0A2Z2EUN8	207.17	50	Genome polyprotein OS=Zika virus OX=64320 PE=4 SV=1
GP1	A0A286QW53	207.17	50	Genome polyprotein OS=Zika virus OX=64320 GN=GP1 PE=4 SV=1
A0A1P8D487	A0A1P8D487	207.17	49	Genome polyprotein OS=Zika virus OX=64320 PE=4 SV=1
A0A2K8F0N3	A0A2K8F0N3	207.17	51	Genome polyprotein OS=Zika virus OX=64320 PE=4 SV=1
A0A2Z2EX93	A0A2Z2EX93	207.17	50	Genome polyprotein OS=Zika virus OX=64320 PE=4 SV=1
A0A384KRS4	A0A384KRS4	207.17	50	Genome polyprotein OS=Zika virus OX=64320 PE=4 SV=1
GP1	A0A3G1TZV1	207.17	49	Genome polyprotein OS=Zika virus OX=64320 GN=GP1 PE=4 SV=1
GP1	A0A286QW99	207.17	51	Genome polyprotein OS=Zika virus OX=64320 GN=GP1 PE=4 SV=1
A0A2R4RQB1	A0A2R4RQB1	207.17	51	Genome polyprotein OS=Zika virus OX=64320 PE=4 SV=1
A0A3G4YL04	A0A3G4YL04	207.17	51	Genome polyprotein OS=Zika virus OX=64320 PE=4 SV=1
A0A2Z5T5M6	A0A2Z5T5M6	207.17	50	Genome polyprotein OS=Zika virus OX=64320 PE=4 SV=1
A0A1V0E2D5	A0A1V0E2D5	207.17	49	Genome polyprotein OS=Zika virus OX=64320 PE=4 SV=1
A0A1P8D479	A0A1P8D479	207.17	51	Genome polyprotein OS=Zika virus OX=64320 PE=4 SV=1
A0A2R4RQE5	A0A2R4RQE5	207.17	51	Genome polyprotein OS=Zika virus OX=64320 PE=4 SV=1
A0A3G4YL03	A0A3G4YL03	207.17	49	Genome polyprotein OS=Zika virus OX=64320 PE=4 SV=1
GP1	A0A286QW41	207.17	50	Genome polyprotein OS=Zika virus OX=64320 GN=GP1 PE=4 SV=1
A0A1Y0AXW9	A0A1Y0AXW9	207.17	49	Genome polyprotein (Fragment) OS=Zika virus OX=64320 PE=4 SV=1
A0A3G4ZKE5	A0A3G4ZKE5	207.17	50	Genome polyprotein OS=Zika virus OX=64320 PE=4 SV=1
POLY	A0A5P8DIX9	207.17	50	Genome polyprotein OS=Zika virus OX=64320 GN=POLY PE=4 SV=1
GP1	A0A286QW30	207.17	49	Genome polyprotein OS=Zika virus OX=64320 GN=GP1 PE=4 SV=1
A0A2Z3DDX6	A0A2Z3DDX6	207.17	49	Genome polyprotein OS=Zika virus OX=64320 PE=4 SV=1
A0A3G4ZIN8	A0A3G4ZIN8	207.17	49	Genome polyprotein OS=Zika virus OX=64320 PE=4 SV=1
GP1	A0A286QW43	207.17	49	Genome polyprotein OS=Zika virus OX=64320 GN=GP1 PE=4 SV=1
A0A2Z2ESW7	A0A2Z2ESW7	207.17	50	Genome polyprotein OS=Zika virus OX=64320 PE=4 SV=1
A0A1W5KQ99	A0A1W5KQ99	207.17	50	Genome polyprotein OS=Zika virus OX=64320 PE=4 SV=1
GP1	A0A286QW40	207.17	50	Genome polyprotein OS=Zika virus OX=64320 GN=GP1 PE=4 SV=1
A0A5P1MA36	A0A5P1MA36	207.17	49	Genome polyprotein OS=Zika virus OX=64320 PE=4 SV=1
A0A2K8F0S3	A0A2K8F0S3	207.17	47	Genome polyprotein OS=Zika virus OX=64320 PE=4 SV=1
A0A3G1LBJ1	A0A3G1LBJ1	207.17	50	Genome polyprotein OS=Zika virus OX=64320 PE=4 SV=1
A0A2I6B754	A0A2I6B754	207.17	49	Genome polyprotein OS=Zika virus OX=64320 PE=4 SV=1
GP1	A0A286QW39	207.17	49	Genome polyprotein OS=Zika virus OX=64320 GN=GP1 PE=4 SV=1
A0A3S7IB43	A0A3S7IB43	207.17	49	Genome polyprotein (Fragment) OS=Zika virus OX=64320 PE=4 SV=1
A0A3G4ZIM4	A0A3G4ZIM4	207.17	50	Genome polyprotein OS=Zika virus OX=64320 PE=4 SV=1
A0A3G4ZLG4	A0A3G4ZLG4	207.17	49	Genome polyprotein OS=Zika virus OX=64320 PE=4 SV=1
GP1	A0A286QW98	207.17	50	Genome polyprotein OS=Zika virus OX=64320 GN=GP1 PE=4 SV=1
A0A2I6B753	A0A2I6B753	207.17	49	Genome polyprotein OS=Zika virus OX=64320 PE=4 SV=1
A0A5B8P6Z1	A0A5B8P6Z1	207.17	49	Genome polyprotein OS=Zika virus OX=64320 PE=4 SV=1
A0A5B8P659	A0A5B8P659	207.17	49	Genome polyprotein OS=Zika virus OX=64320 PE=4 SV=1
A0A510BQJ0	A0A510BQJ0	207.17	49	Genome polyprotein OS=Zika virus OX=64320 PE=4 SV=1
A0A510BNV4	A0A510BNV4	207.17	47	Genome polyprotein OS=Zika virus OX=64320 PE=4 SV=1
A0A510BNV3	A0A510BNV3	207.17	49	Genome polyprotein OS=Zika virus OX=64320 PE=4 SV=1
A0A510BNV5	A0A510BNV5	207.17	49	Genome polyprotein OS=Zika virus OX=64320 PE=4 SV=1
A0A1W5KQS1	A0A1W5KQS1	207.17	50	Genome polyprotein OS=Zika virus OX=64320 PE=4 SV=1
A0A5P1MAB0	A0A5P1MAB0	207.17	48	Genome polyprotein OS=Zika virus OX=64320 PE=4 SV=1
A0A2Z2EX96	A0A2Z2EX96	207.17	49	Genome polyprotein OS=Zika virus OX=64320 PE=4 SV=1
A0A3G1LBJ2	A0A3G1LBJ2	207.17	50	Genome polyprotein OS=Zika virus OX=64320 PE=4 SV=1
POLY	A0A3G1K0M5	207.17	50	Genome polyprotein OS=Zika virus OX=64320 GN=POLY PE=4 SV=1
A0A1W6ETX2	A0A1W6ETX2	207.17	49	Genome polyprotein OS=Zika virus OX=64320 PE=4 SV=1
A0A2D0WX26	A0A2D0WX26	207.17	49	Genome polyprotein (Fragment) OS=Zika virus OX=64320 PE=4 SV=1
A0A192GQP8	A0A192GQP8	207.17	47	Genome polyprotein OS=Zika virus OX=64320 PE=4 SV=1
A0A1W5KQI4	A0A1W5KQI4	207.17	50	Genome polyprotein OS=Zika virus OX=64320 PE=4 SV=1
A0A2Z2DU90	A0A2Z2DU90	207.17	49	Genome polyprotein OS=Zika virus OX=64320 PE=4 SV=1
A0A2S1ZPP3	A0A2S1ZPP3	207.17	49	Genome polyprotein OS=Zika virus OX=64320 PE=4 SV=1
A0A2Z2DRV0	A0A2Z2DRV0	207.17	49	Genome polyprotein OS=Zika virus OX=64320 PE=4 SV=1
A0A2Z2DVC0	A0A2Z2DVC0	207.17	48	Genome polyprotein OS=Zika virus OX=64320 PE=4 SV=1
GP1	A0A1B2RVD3	207.17	47	Genome polyprotein OS=Zika virus OX=64320 GN=GP1 PE=4 SV=1
A0A2Z2DVH1	A0A2Z2DVH1	207.17	48	Genome polyprotein OS=Zika virus OX=64320 PE=4 SV=1
A0A2Z2DRR1	A0A2Z2DRR1	207.17	49	Genome polyprotein OS=Zika virus OX=64320 PE=4 SV=1
A0A5P1MB58	A0A5P1MB58	207.17	48	Genome polyprotein OS=Zika virus OX=64320 PE=4 SV=1
A0A2S0DTL5	A0A2S0DTL5	207.17	49	Genome polyprotein (Fragment) OS=Zika virus OX=64320 PE=4 SV=1
A0A2Z2DRC9	A0A2Z2DRC9	207.17	49	Genome polyprotein OS=Zika virus OX=64320 PE=4 SV=1
A0A2Z2ESX7	A0A2Z2ESX7	207.17	50	Genome polyprotein OS=Zika virus OX=64320 PE=4 SV=1
A0A510BNW3	A0A510BNW3	207.17	48	Genome polyprotein OS=Zika virus OX=64320 PE=4 SV=1
POLY	A0A5P8DJ22	207.17	48	Genome polyprotein OS=Zika virus OX=64320 GN=POLY PE=4 SV=1
A0A5P1MAT1	A0A5P1MAT1	207.17	48	Genome polyprotein OS=Zika virus OX=64320 PE=4 SV=1
A0A2Z2DVT8	A0A2Z2DVT8	207.17	48	Genome polyprotein OS=Zika virus OX=64320 PE=4 SV=1
A0A5A4NCL7	A0A5A4NCL7	207.17	48	Genome polyprotein OS=Zika virus OX=64320 PE=4 SV=1
A0A2Z2DRD9	A0A2Z2DRD9	207.17	49	Genome polyprotein OS=Zika virus OX=64320 PE=4 SV=1
A0A2Z2ETQ9	A0A2Z2ETQ9	207.17	50	Genome polyprotein OS=Zika virus OX=64320 PE=4 SV=1
A0A2Z2DRG0	A0A2Z2DRG0	207.17	48	Genome polyprotein OS=Zika virus OX=64320 PE=4 SV=1
A0A218KLS8	A0A218KLS8	207.17	49	Genome polyprotein OS=Zika virus OX=64320 PE=4 SV=1
A0A2Z5YRS2	A0A2Z5YRS2	207.17	49	Genome polyprotein OS=Zika virus OX=64320 PE=4 SV=1
A0A5B8P7Z5	A0A5B8P7Z5	207.17	49	Genome polyprotein OS=Zika virus OX=64320 PE=4 SV=1
A0A2Z2DUP2	A0A2Z2DUP2	207.17	49	Genome polyprotein OS=Zika virus OX=64320 PE=4 SV=1
A0A2Z2DVQ4	A0A2Z2DVQ4	207.17	48	Genome polyprotein OS=Zika virus OX=64320 PE=4 SV=1
A0A2Z4HUE9	A0A2Z4HUE9	207.17	47	Genome polyprotein OS=Zika virus OX=64320 PE=4 SV=1
A0A2Z2DRU0	A0A2Z2DRU0	207.17	49	Genome polyprotein OS=Zika virus OX=64320 PE=4 SV=1
A0A5P1MA04	A0A5P1MA04	207.17	47	Genome polyprotein OS=Zika virus OX=64320 PE=4 SV=1
A0A2Z2DRB7	A0A2Z2DRB7	207.17	48	Genome polyprotein OS=Zika virus OX=64320 PE=4 SV=1
A0A2Z2EWQ6	A0A2Z2EWQ6	207.17	50	Genome polyprotein OS=Zika virus OX=64320 PE=4 SV=1
A0A286MUL7	A0A286MUL7	207.17	49	Genome polyprotein OS=Zika virus OX=64320 PE=4 SV=1
A0A2Z2DVH4	A0A2Z2DVH4	207.17	48	Genome polyprotein OS=Zika virus OX=64320 PE=4 SV=1
POLY	A0A5P8DIG7	207.17	49	Genome polyprotein OS=Zika virus OX=64320 GN=POLY PE=4 SV=1
A0A2Z2DRZ1	A0A2Z2DRZ1	207.17	48	Genome polyprotein OS=Zika virus OX=64320 PE=4 SV=1
A0A510BNV2	A0A510BNV2	207.17	48	Genome polyprotein OS=Zika virus OX=64320 PE=4 SV=1
A0A2S1Q2P2	A0A2S1Q2P2	207.17	47	Genome polyprotein OS=Zika virus OX=64320 PE=4 SV=1
A0A2Z2DVB6	A0A2Z2DVB6	207.17	48	Genome polyprotein OS=Zika virus OX=64320 PE=4 SV=1
A0A2Z2DRL1	A0A2Z2DRL1	207.17	48	Genome polyprotein OS=Zika virus OX=64320 PE=4 SV=1
A0A2Z2DVR9	A0A2Z2DVR9	207.17	48	Genome polyprotein OS=Zika virus OX=64320 PE=4 SV=1
A0A5P1MA10	A0A5P1MA10	207.17	48	Genome polyprotein OS=Zika virus OX=64320 PE=4 SV=1
A0A2Z2DTD2	A0A2Z2DTD2	207.17	48	Genome polyprotein OS=Zika virus OX=64320 PE=4 SV=1
A0A2Z2F2R2	A0A2Z2F2R2	207.17	49	Genome polyprotein OS=Zika virus OX=64320 PE=4 SV=1
A0A2R4SEJ5	A0A2R4SEJ5	207.17	47	Genome polyprotein OS=Zika virus OX=64320 PE=4 SV=1
GP1	A0A1B1UX05	207.17	46	Genome polyprotein OS=Zika virus OX=64320 GN=GP1 PE=4 SV=1
A0A2Z2DVS8	A0A2Z2DVS8	207.17	47	Genome polyprotein OS=Zika virus OX=64320 PE=4 SV=1
A0A3G1NI61	A0A3G1NI61	207.17	50	Genome polyprotein OS=Zika virus OX=64320 PE=4 SV=1
A0A2Z2DRF6	A0A2Z2DRF6	207.17	48	Genome polyprotein OS=Zika virus OX=64320 PE=4 SV=1
A0A2Z2DVC8	A0A2Z2DVC8	207.17	48	Genome polyprotein OS=Zika virus OX=64320 PE=4 SV=1
A0A1S7IWH6	A0A1S7IWH6	207.17	48	Genome polyprotein OS=Zika virus OX=64320 PE=4 SV=1
A0A2Z2DRZ9	A0A2Z2DRZ9	207.17	48	Genome polyprotein OS=Zika virus OX=64320 PE=4 SV=1
A0A654J6R5	A0A654J6R5	207.17	47	Genome polyprotein OS=Zika virus OX=64320 PE=4 SV=1
A0A2Z2EWP8	A0A2Z2EWP8	207.17	49	Genome polyprotein OS=Zika virus OX=64320 PE=4 SV=1
A0A510BNX8	A0A510BNX8	207.17	48	Genome polyprotein OS=Zika virus OX=64320 PE=4 SV=1
A0A5S9HC68	A0A5S9HC68	207.17	47	Genome polyprotein OS=Zika virus OX=64320 PE=4 SV=1
A0A3P8MMI0	A0A3P8MMI0	207.17	47	Genome polyprotein OS=Zika virus OX=64320 PE=4 SV=1
A0A2Z2DRH7	A0A2Z2DRH7	207.17	47	Genome polyprotein OS=Zika virus OX=64320 PE=4 SV=1
A0A678Z1Q2	A0A678Z1Q2	207.17	47	Genome polyprotein OS=Zika virus OX=64320 PE=4 SV=1
A0A510BNW4	A0A510BNW4	207.17	47	Genome polyprotein OS=Zika virus OX=64320 PE=4 SV=1
POLY	A0A5Q0TKW9	207.17	49	Genome polyprotein OS=Zika virus OX=64320 GN=POLY PE=4 SV=1
A0A3P8MMH9	A0A3P8MMH9	207.17	48	Genome polyprotein OS=Zika virus OX=64320 PE=4 SV=1
A0A678Z0A0	A0A678Z0A0	207.17	48	Genome polyprotein OS=Zika virus OX=64320 PE=4 SV=1
A0A2Z2DTG4	A0A2Z2DTG4	207.17	49	Genome polyprotein OS=Zika virus OX=64320 PE=4 SV=1
A0A2Z2DUU3	A0A2Z2DUU3	207.17	48	Genome polyprotein OS=Zika virus OX=64320 PE=4 SV=1
A0A2Z2DTE3	A0A2Z2DTE3	207.17	48	Genome polyprotein OS=Zika virus OX=64320 PE=4 SV=1
A0A2Z2DVK9	A0A2Z2DVK9	207.17	47	Genome polyprotein OS=Zika virus OX=64320 PE=4 SV=1
A0A219YLK5	A0A219YLK5	207.17	46	Genome polyprotein OS=Zika virus OX=64320 PE=4 SV=1
A0A2H4G2G6	A0A2H4G2G6	207.17	45	Genome polyprotein OS=Zika virus OX=64320 PE=4 SV=1
A0A2I6B707	A0A2I6B707	207.17	46	Genome polyprotein OS=Zika virus OX=64320 PE=4 SV=1
A0A2Z2DRS0	A0A2Z2DRS0	207.17	46	Genome polyprotein OS=Zika virus OX=64320 PE=4 SV=1
A0A678Z5V1	A0A678Z5V1	207.17	48	Genome polyprotein OS=Zika virus OX=64320 PE=4 SV=1
A0A654J6R6	A0A654J6R6	207.17	44	Genome polyprotein OS=Zika virus OX=64320 PE=4 SV=1
A0A678Z5X5	A0A678Z5X5	207.17	47	Genome polyprotein OS=Zika virus OX=64320 PE=4 SV=1
A0A120IF34	A0A120IF34	207.17	56	Genome polyprotein OS=Zika virus OX=64320 PE=4 SV=1
A0A161FQT8	A0A161FQT8	207.17	55	Genome polyprotein OS=Zika virus OX=64320 PE=4 SV=1
GP1	A0A193GQB8	207.17	56	Genome polyprotein OS=Zika virus OX=64320 GN=GP1 PE=4 SV=1
GP1	A0A193GQW5	207.17	56	Genome polyprotein OS=Zika virus OX=64320 GN=GP1 PE=4 SV=1
GP1	A0A173AEF6	207.17	56	Genome polyprotein OS=Zika virus OX=64320 GN=GP1 PE=1 SV=1
GP1	A0A1B2RVD5	207.17	56	Genome polyprotein OS=Zika virus OX=64320 GN=GP1 PE=4 SV=1
A0A172W616	A0A172W616	207.17	57	Genome polyprotein OS=Zika virus OX=64320 PE=4 SV=1
A0A1J0HZJ9	A0A1J0HZJ9	207.17	55	Genome polyprotein OS=Zika virus OX=64320 PE=4 SV=1
A0A142EHH1	A0A142EHH1	207.17	55	Genome polyprotein OS=Zika virus OX=64320 PE=4 SV=1
A0A1D9C0X0	A0A1D9C0X0	207.17	54	Genome polyprotein OS=Zika virus OX=64320 PE=4 SV=1
A0A1C9II87	A0A1C9II87	207.17	56	Genome polyprotein OS=Zika virus OX=64320 PE=4 SV=1
A0A1D9C0Y3	A0A1D9C0Y3	207.17	56	Genome polyprotein OS=Zika virus OX=64320 PE=4 SV=2
A0A1P8D490	A0A1P8D490	207.17	49	Genome polyprotein OS=Zika virus OX=64320 PE=4 SV=1
A0A221C7G8	A0A221C7G8	207.17	50	Genome polyprotein OS=Zika virus OX=64320 PE=4 SV=1
A0A2D0ZY00	A0A2D0ZY00	207.17	49	Genome polyprotein OS=Zika virus OX=64320 PE=4 SV=1
A0A1S6XTK2	A0A1S6XTK2	207.17	49	Genome polyprotein OS=Zika virus OX=64320 PE=4 SV=1
A0A1Y0AXS2	A0A1Y0AXS2	207.17	50	Genome polyprotein OS=Zika virus OX=64320 PE=4 SV=1
A0A2D0ZYB0	A0A2D0ZYB0	207.17	50	Genome polyprotein OS=Zika virus OX=64320 PE=4 SV=1
GP1	A0A1U9YHM1	207.17	50	Genome polyprotein OS=Zika virus OX=64320 GN=GP1 PE=4 SV=1
GP1	A0A1U9YHN5	207.17	50	Genome polyprotein OS=Zika virus OX=64320 GN=GP1 PE=4 SV=1
GP1	A0A2S1KKY0	207.17	49	Genome polyprotein OS=Zika virus OX=64320 GN=GP1 PE=4 SV=1
A0A1Q1PS28	A0A1Q1PS28	207.17	49	Genome polyprotein (Fragment) OS=Zika virus OX=64320 PE=4 SV=1
GP1	A0A1S6Q290	207.17	50	Genome polyprotein OS=Zika virus OX=64320 GN=GP1 PE=4 SV=1
GP1	A0A1U9YHN3	207.17	50	Genome polyprotein OS=Zika virus OX=64320 GN=GP1 PE=4 SV=1
A0A1V0E2D3	A0A1V0E2D3	207.17	50	Genome polyprotein OS=Zika virus OX=64320 PE=4 SV=1
A0A1P8BJA4	A0A1P8BJA4	207.17	50	Genome polyprotein OS=Zika virus OX=64320 PE=4 SV=1
A0A221C7G3	A0A221C7G3	207.17	50	Genome polyprotein OS=Zika virus OX=64320 PE=4 SV=1
A0A1V0E2F7	A0A1V0E2F7	207.17	49	Genome polyprotein OS=Zika virus OX=64320 PE=4 SV=1
A0A2D0ZYA3	A0A2D0ZYA3	207.17	49	Genome polyprotein OS=Zika virus OX=64320 PE=4 SV=1
GP1	A0A1S5RQX0	207.17	50	Genome polyprotein OS=Zika virus OX=64320 GN=GP1 PE=4 SV=1
A0A1V0E2G3	A0A1V0E2G3	207.17	49	Genome polyprotein OS=Zika virus OX=64320 PE=4 SV=1
A0A221C7H2	A0A221C7H2	207.17	50	Genome polyprotein OS=Zika virus OX=64320 PE=4 SV=1
A0A221C7G2	A0A221C7G2	207.17	50	Genome polyprotein OS=Zika virus OX=64320 PE=4 SV=1
A0A2D1AQJ9	A0A2D1AQJ9	207.17	48	Genome polyprotein OS=Zika virus OX=64320 PE=4 SV=1
A0A1Q1PS32	A0A1Q1PS32	207.17	50	Genome polyprotein OS=Zika virus OX=64320 PE=4 SV=1
A0A2D1A686	A0A2D1A686	207.17	49	Genome polyprotein OS=Zika virus OX=64320 PE=4 SV=1
A0A2D0ZY54	A0A2D0ZY54	207.17	49	Genome polyprotein OS=Zika virus OX=64320 PE=4 SV=1
GP1	A0A1U9YHM2	207.17	50	Genome polyprotein OS=Zika virus OX=64320 GN=GP1 PE=4 SV=1
A0A288R0K5	A0A288R0K5	207.17	49	Genome polyprotein OS=Zika virus OX=64320 PE=4 SV=1
A0A2D0ZY40	A0A2D0ZY40	207.17	49	Genome polyprotein OS=Zika virus OX=64320 PE=4 SV=1
A0A2D0ZY33	A0A2D0ZY33	207.17	49	Genome polyprotein OS=Zika virus OX=64320 PE=4 SV=1
A0A1S6R2E5	A0A1S6R2E5	207.17	49	Genome polyprotein OS=Zika virus OX=64320 PE=4 SV=1
A0A2D0ZY56	A0A2D0ZY56	207.17	49	Genome polyprotein OS=Zika virus OX=64320 PE=4 SV=1
A0A2D1AHN4	A0A2D1AHN4	207.17	49	Genome polyprotein OS=Zika virus OX=64320 PE=4 SV=1
A0A3G1NI52	A0A3G1NI52	207.17	48	Genome polyprotein (Fragment) OS=Zika virus OX=64320 PE=4 SV=1
A0A1Q1PS39	A0A1Q1PS39	207.17	50	Genome polyprotein OS=Zika virus OX=64320 PE=4 SV=1
A0A2D1AQV4	A0A2D1AQV4	207.17	49	Genome polyprotein OS=Zika virus OX=64320 PE=4 SV=1
A0A2D1AHM7	A0A2D1AHM7	207.17	49	Genome polyprotein OS=Zika virus OX=64320 PE=4 SV=1
A0A1S6XTK9	A0A1S6XTK9	207.17	49	Genome polyprotein OS=Zika virus OX=64320 PE=4 SV=1
GP1	A0A2S1KKX0	207.17	49	Genome polyprotein OS=Zika virus OX=64320 GN=GP1 PE=4 SV=1
A0A2D1AQS6	A0A2D1AQS6	207.17	50	Genome polyprotein OS=Zika virus OX=64320 PE=4 SV=1
A0A3G1NI49	A0A3G1NI49	207.17	46	Genome polyprotein (Fragment) OS=Zika virus OX=64320 PE=4 SV=1
A0A3G1TWV2	A0A3G1TWV2	207.17	47	Genome polyprotein OS=Zika virus OX=64320 PE=4 SV=1
A0A1V0E2H3	A0A1V0E2H3	207.17	47	Genome polyprotein OS=Zika virus OX=64320 PE=4 SV=1
A0A1S6R2D0	A0A1S6R2D0	207.17	49	Genome polyprotein OS=Zika virus OX=64320 PE=4 SV=1
A0A2D0ZY42	A0A2D0ZY42	207.17	49	Genome polyprotein OS=Zika virus OX=64320 PE=4 SV=1
A0A2D0ZY51	A0A2D0ZY51	207.17	47	Genome polyprotein OS=Zika virus OX=64320 PE=4 SV=1
A0A3S9W5X1	A0A3S9W5X1	207.17	48	Genome polyprotein OS=Zika virus OX=64320 PE=4 SV=1
POLY	A0A5P8DI08	207.17	46	Genome polyprotein OS=Zika virus OX=64320 GN=POLY PE=4 SV=1
A0A2H4Y904	A0A2H4Y904	207.17	48	Genome polyprotein OS=Zika virus OX=64320 PE=4 SV=1
A0A510BNW8	A0A510BNW8	207.17	46	Genome polyprotein OS=Zika virus OX=64320 PE=4 SV=1
A0A510BNW6	A0A510BNW6	207.17	45	Genome polyprotein OS=Zika virus OX=64320 PE=4 SV=1
POLY	A0A5Q0MUI2	207.17	46	Genome polyprotein OS=Zika virus OX=64320 GN=POLY PE=4 SV=1
A0A1D9C0Y7	A0A1D9C0Y7	207.17	56	Genome polyprotein OS=Zika virus OX=64320 PE=4 SV=1
A0A142DS38	A0A142DS38	207.17	56	Genome polyprotein OS=Zika virus OX=64320 PE=4 SV=1
A0A142DS37	A0A142DS37	207.17	55	Genome polyprotein OS=Zika virus OX=64320 PE=1 SV=1
A0A096XFQ2	A0A096XFQ2	207.17	52	Genome polyprotein (Fragment) OS=Zika virus OX=64320 PE=4 SV=1
A0A1D9C0X1	A0A1D9C0X1	207.17	53	Genome polyprotein OS=Zika virus OX=64320 PE=4 SV=2
A0A1D9C0X3	A0A1D9C0X3	207.17	54	Genome polyprotein OS=Zika virus OX=64320 PE=4 SV=2
A0A385H822	A0A385H822	207.17	48	Genome polyprotein OS=Zika virus OX=64320 PE=4 SV=1
A0A2D1AQL1	A0A2D1AQL1	207.17	46	Genome polyprotein OS=Zika virus OX=64320 PE=4 SV=1
A0A2Z2DRL7	A0A2Z2DRL7	207.17	47	Genome polyprotein OS=Zika virus OX=64320 PE=4 SV=1
A0A2D1AHL1	A0A2D1AHL1	207.17	41	Genome polyprotein (Fragment) OS=Zika virus OX=64320 PE=4 SV=1
GP1	A0A286QW28	207.17	50	Genome polyprotein OS=Zika virus OX=64320 GN=GP1 PE=4 SV=1
A0A2D0ZXZ5	A0A2D0ZXZ5	207.17	47	Genome polyprotein (Fragment) OS=Zika virus OX=64320 PE=4 SV=1
A0A2D1AJU2	A0A2D1AJU2	207.17	45	Genome polyprotein (Fragment) OS=Zika virus OX=64320 PE=4 SV=1
A0A2D1A672	A0A2D1A672	207.17	41	Genome polyprotein (Fragment) OS=Zika virus OX=64320 PE=4 SV=1
A0A1D9C0V8	A0A1D9C0V8	207.17	53	Genome polyprotein OS=Zika virus OX=64320 PE=4 SV=2
A0A1V0E2H9	A0A1V0E2H9	207.17	48	Genome polyprotein OS=Zika virus OX=64320 PE=1 SV=1
A0A1L5J487	A0A1L5J487	207.17	52	Genome polyprotein OS=Zika virus OX=64320 PE=4 SV=1
A0A1D9C0W6	A0A1D9C0W6	207.17	54	Genome polyprotein OS=Zika virus OX=64320 PE=4 SV=2
A0A1V0E2D2	A0A1V0E2D2	207.17	48	Genome polyprotein OS=Zika virus OX=64320 PE=4 SV=1
A0A1V0E2D8	A0A1V0E2D8	207.17	48	Genome polyprotein OS=Zika virus OX=64320 PE=4 SV=1
A0A1V0E2J4	A0A1V0E2J4	207.17	46	Genome polyprotein OS=Zika virus OX=64320 PE=4 SV=1
A0A1V0E2H4	A0A1V0E2H4	207.17	45	Genome polyprotein OS=Zika virus OX=64320 PE=4 SV=1
A0A1V0E2H1	A0A1V0E2H1	207.17	45	Genome polyprotein OS=Zika virus OX=64320 PE=4 SV=1
A0A1V0E2F0	A0A1V0E2F0	207.17	46	Genome polyprotein OS=Zika virus OX=64320 PE=4 SV=1
A0A1V0E2E5	A0A1V0E2E5	207.17	47	Genome polyprotein OS=Zika virus OX=64320 PE=4 SV=1
A0A1V0E2I3	A0A1V0E2I3	207.17	46	Genome polyprotein OS=Zika virus OX=64320 PE=4 SV=1
A0A2Z2DTH2	A0A2Z2DTH2	207.17	47	Genome polyprotein OS=Zika virus OX=64320 PE=4 SV=1
GP1	A0A2S1KKX3	207.17	48	Genome polyprotein OS=Zika virus OX=64320 GN=GP1 PE=4 SV=1
A0A1P8D4A6	A0A1P8D4A6	197.91	50	Genome polyprotein OS=Zika virus OX=64320 PE=4 SV=1
GP1	A0A286QW38	197.91	49	Genome polyprotein OS=Zika virus OX=64320 GN=GP1 PE=4 SV=1
A0A1V0E2C5	A0A1V0E2C5	197.91	49	Genome polyprotein OS=Zika virus OX=64320 PE=4 SV=1
A0A1E1GJF1	A0A1E1GJF1	197.91	49	Genome polyprotein OS=Zika virus OX=64320 PE=4 SV=1
POLY	A0A5Q0TYD9	197.91	47	Genome polyprotein OS=Zika virus OX=64320 GN=POLY PE=4 SV=1
A0A2Z2DVA4	A0A2Z2DVA4	197.91	44	Genome polyprotein OS=Zika virus OX=64320 PE=4 SV=1
A0A1D9C0U7	A0A1D9C0U7	207.17	51	Genome polyprotein OS=Zika virus OX=64320 PE=4 SV=1
A0A1V0E2E6	A0A1V0E2E6	197.91	46	Genome polyprotein OS=Zika virus OX=64320 PE=4 SV=1
A0A1V0E2F9	A0A1V0E2F9	197.91	46	Genome polyprotein OS=Zika virus OX=64320 PE=4 SV=1
A0A1V0E2D6	A0A1V0E2D6	197.91	40	Genome polyprotein OS=Zika virus OX=64320 PE=4 SV=1
A0A6G5NW34	A0A6G5NW34	207.17	41	Genome polyprotein OS=Zika virus OX=64320 PE=4 SV=1
A0A678ZAC5	A0A678ZAC5	207.17	40	Genome polyprotein (Fragment) OS=Zika virus OX=64320 PE=4 SV=1
POLY	A0A6M9QEI2	207.17	38	Genome polyprotein OS=Zika virus OX=64320 GN=POLY PE=4 SV=1
A0A2Z2DVH8	A0A2Z2DVH8	197.91	46	Genome polyprotein OS=Zika virus OX=64320 PE=4 SV=1
POLY	A0A7D4W780	207.17	37	Genome polyprotein OS=Zika virus OX=64320 GN=POLY PE=4 SV=1
A0A7D5C2B4	A0A7D5C2B4	207.17	35	Genome polyprotein OS=Zika virus OX=64320 PE=4 SV=1
POLY	A0A6M9QES7	207.17	37	Genome polyprotein OS=Zika virus OX=64320 GN=POLY PE=4 SV=1
POLY	A0A6M9QEJ6	207.17	37	Genome polyprotein OS=Zika virus OX=64320 GN=POLY PE=4 SV=1
A0A6G5S6N1	A0A6G5S6N1	207.17	37	Genome polyprotein OS=Zika virus OX=64320 PE=4 SV=1
A0A3S9W5Q9	A0A3S9W5Q9	197.91	43	Genome polyprotein OS=Zika virus OX=64320 PE=4 SV=1
POLY	A0A7L8TB01	207.17	32	Genome polyprotein OS=Zika virus OX=64320 GN=POLY PE=4 SV=1
POLY	A0A7L8TAS2	207.17	29	Genome polyprotein OS=Zika virus OX=64320 GN=POLY PE=4 SV=1
POLY	A0A7L8T917	207.17	34	Genome polyprotein OS=Zika virus OX=64320 GN=POLY PE=4 SV=1
POLY	A0A7S6TAV6	207.17	26	Genome polyprotein OS=Zika virus OX=64320 GN=POLY PE=4 SV=1
