# Supplementary material for: Tree Shrew Genome-Wide CRISPR Screen Identifies RNF6 as a Proviral Host Factor for Zika Virus Replication in Brain Microvascular Endothelial Cells
Source: Viruses. 2026 Mar 5;18(3):323. doi: 10.3390/v18030323 (PMC13030181; doi:10.3390/v18030323)
Supplement: Supplementary file 1 [file viruses-18-00323-s001.zip › Table S4. The RNF6 amino acid sequences used in this study..xlsx]

## Sheet:  List of
Specie	Accession number
chicken	A0A8V0XQU7
chimpanzee	A0A6D2YBA4
cow	A0A7L3V4V7
dog	A0A8C0Z2U1
gorilla	G3QUM1
human	Q9Y252
marmoset	F7CFL8
mouse	Q9DBU5
orangutan	A0A6D2XCB6
rabbit	G1T9R7
rat	A0A0U1RRV4
rhesus macaque	A0A5F8A3S0
tree shrew	TSDBTID.25797.3
zebrafish	A0AB13A423
